# Supplementary material for: Impact of timing on the invasion of synthetic bacterial communities
Source: ISME J. 2024 Nov 5;18(1):wrae220. doi: 10.1093/ismejo/wrae220 (PMC11605641; doi:10.1093/ismejo/wrae220)
Supplement: Supplementary_wrae220 [file supplementary_wrae220.zip]

Archive with 16 entries (16 files):
- Supplementary_wrae220/Supplementary Figure 1.tif
- Supplementary_wrae220/Supplementary figure 2.tif
- Supplementary_wrae220/Supplementary figure 3.tif
- Supplementary_wrae220/Supplementary figure 4.tif
- Supplementary_wrae220/Supplementary Table 1.csv
- Supplementary_wrae220/Supplementary tables 2 to 5.pptx
- Supplementary_wrae220/supplementary_data_1.csv
- Supplementary_wrae220/supplementary_data_2.csv
- Supplementary_wrae220/supplementary_data_3.csv
- Supplementary_wrae220/supplementary_data_4.csv
- Supplementary_wrae220/supplementary_data_5.csv
- Supplementary_wrae220/supplementary_data_6.csv
- Supplementary_wrae220/supplementary_data_7.csv
- Supplementary_wrae220/supplementary_data_8.csv
- Supplementary_wrae220/supplementary_data_README.txt
- Supplementary_wrae220/supplementary_materials_code.R
