# Supplementary material for: Impact of timing on the invasion of synthetic bacterial communities
Source: ISME J. 2024 Nov 5;18(1):wrae220. doi: 10.1093/ismejo/wrae220 (PMC11605641; doi:10.1093/ismejo/wrae220)
Supplement: Supplementary_wrae220 [file supplementary_wrae220.zip › Supplementary_wrae220/supplementary_data_1.csv]

	Tr1_C10I1a	Tr1_C10I1b	Tr1_C10I1c	Tr1_C10I2a	Tr1_C10I2b	Tr1_C10I2c	Tr1_C10I3a	Tr1_C10I3b	Tr1_C10I3c	Tr1_C10I4a	Tr1_C10I4b	Tr1_C10I4c	Tr1_C11I1a	Tr1_C11I1b	Tr1_C11I1c	Tr1_C11I2a	Tr1_C11I2b	Tr1_C11I2c	Tr1_C11I3a	Tr1_C11I3b	Tr1_C11I3c	Tr1_C11I4a	Tr1_C11I4b	Tr1_C11I4c	Tr1_C12I1a	Tr1_C12I1b	Tr1_C12I1c	Tr1_C12I2a	Tr1_C12I2b	Tr1_C12I2c	Tr1_C12I3a	Tr1_C12I3b	Tr1_C12I3c	Tr1_C12I4a	Tr1_C12I4b	Tr1_C12I4c	Tr1_C13I1a	Tr1_C13I1b	Tr1_C13I1c	Tr1_C13I2a	Tr1_C13I2b	Tr1_C13I2c	Tr1_C13I3a	Tr1_C13I3b	Tr1_C13I3c	Tr1_C13I4a	Tr1_C13I4b	Tr1_C13I4c	Tr1_C14I1a
CFBP2511_S1	13.9930555555556	0	22.9338374291115	6.95145631067961	3.20192307692308	14.5129669283845	6.24174757281553	4.16516129032258	6.44736842105263	14.9038461538462	12.4587315377932	31.4443567482242	11.5486381322957	0	22.4377104377104	9.81818181818182	11.2156862745098	17.9538904899135	14.2835249042146	16.289156626506	0	24.1657458563536	3.64331210191083	7.09967845659164	6.43956043956044	0	133.719512195122	14	42.8125	62.5103448275862	11.9591836734694	0	0	7.60606060606061	30.8333333333333	51.0280373831776	13.8418079096045	0	35.4312796208531	2.28985507246377	0	11.4625850340136	10.2666666666667	8.36170212765957	0	15.5604395604396	13.6904761904762	5.05627705627706	38.4070796460177
efr-133-R2A-120_S25	62	20	136	56	210	302	154	70	32	176	340	198	6	6	24	2	4	10	6	2	2	12	2	0	6	2	2	0	0	2	0	0	0	2	2	0	56	14	112	14	36	96	52	18	2	72	62	74	8
efr-133-R2A-89_S7	1574.86146572104	92.6080178173719	1517.52027809965	100.622317596567	246.741082519964	497.089666053116	224.68547099521	101.033973412112	29.9029126213592	435.468501852832	475.955744680851	434.048780487805	72.8354430379747	22.5185185185185	235.441774491682	32.7433628318584	39.6345177664975	109.656565656566	128.443113772455	33.9677419354839	18.5714285714286	164.541176470588	137.338078291815	144.433734939759	879.550200803213	164.5	2382.02452316076	393.076923076923	719.616161616162	1141.92592592593	797.16	286.764705882353	101.142857142857	739.393939393939	1345.46823529412	999.84375	541.632743362832	80.5479452054795	1362.8121927237	212.333333333333	402.711111111111	726.009819967267	381.501501501501	223.338129496403	52.9411764705882	886.458333333333	917.160173160173	613.56420233463	481.153419593346
efr-133-TYG-104_S8	269.694252873563	13.4285714285714	528.03963011889	0	16.887417218543	48.4334085778781	13.6054054054054	5.52879581151833	0	19.3556701030928	38.4453781512605	11.95	28.7644151565074	0	36.2620689655172	0	9.05227655986509	18.5315408479835	22.015	6.06976744186047	2.95348837209302	17.3052631578947	41.6715542521994	18.1714285714286	6.5412453432677	0	59.7176992240424	0	6.09090909090909	9.66336633663366	9.46485013623978	0	0	12.5023430178069	23.003861003861	23.4375	21.1413189771198	0	30.425840474621	7.5	2.47512038523274	14.188176519567	12.542662116041	0	3.05263157894737	43.064829821718	46.4055299539171	29.9203539823009	18.6702970499724
efr-133-TYG-118_S22	2	0	25.4285714285714	30.8571428571429	0	115.2	32	10	8	76	173.777777777778	8.92307692307692	0	0	0	9	2.28571428571429	2.47058823529412	0	0	0	0	2.55555555555556	3.45454545454545	0	0	0	0	2.72727272727273	3	4.25	0	0	0	0	2.72727272727273	64	0	0	0	0	8.85714285714286	0	0	0	0	0	0	0
efr-133-TYG-120_S21	50.375	6.61224489795918	45.8676748582231	11.5857605177994	22.4134615384615	39.392338805615	2.08058252427184	10.4129032258065	4.29824561403509	21.2912087912088	35.2997393570808	10.4814522494081	25.9844357976654	5.37931034482759	58.8989898989899	9.81818181818182	17.9450980392157	41.0374639769452	35.7088122605364	4.07228915662651	6.33333333333333	64.4419889502762	102.012738853503	78.096463022508	45.0769230769231	10.3636363636364	205.036585365854	28	42.8125	85.2413793103448	35.8775510204082	22.4	13	68.4545454545455	185	80.1869158878505	47.0621468926554	0	30.3696682464455	6.8695652173913	18.9090909090909	11.4625850340136	20.5333333333333	25.0851063829787	4.88888888888889	67.4285714285714	24.6428571428571	25.2813852813853	87.787610619469
efr-133-TYG-130_S11	64	20	108	20	40	104	50	26	8	94	76	56	52	14	102	14	32	72	34	10	14	66	38	48	9024	996	25804	3328	5308	7234	5260	1914	670	3240	6562	6926	72	18	116	28	38	86	52	14	6	126	54	82	10510
fls2-241-R2A-127_S5	5210.67990543735	945.463251670379	6325.20046349942	1404.24034334764	4688.08056787933	3774.19931632921	1907.53379457158	659.246676514033	468.478964401294	2600.7146638433	1159.97957446809	1044.42987804878	697.139240506329	129.481481481481	1501.36783733826	311.061946902655	421.116751269036	805.737373737374	494.311377245509	196.258064516129	106.785714285714	947.223529411765	904.142348754448	815.855421686747	41.7028112449799	10.0714285714286	249.58038147139	33.6923076923077	52.2626262626263	41.7777777777778	65.7	13.2352941176471	8.42857142857143	40.4040404040404	67.9529411764706	37.96875	656.362831858407	123.698630136986	1213.39233038348	235.666666666667	446.911111111111	723.613747954174	402.960960960961	171.798561151079	44.1176470588235	787.681547619048	747.497835497835	650.976653696498	506.040665434381
fls2-241-R2A-195_S10	51196	30926	77824	9082	12676	41892	17950	7544	5132	33918	8464	16362	4078	344	11472	2756	772	1372	3972	1760	840	10036	8176	9744	5048	350	7154	4008	5954	15032	15946	4652	1838	6368	16656	17224	4982	1144	5062	1300	4580	9516	5246	1878	1290	14676	3754	8510	12060
fls2-241-R2A-200_S19	153.220988900101	2.54372532188841	348.57958652971	5.09585131098573	33.1363334937002	38.2033359043579	15.3195241695865	12.7453827773304	7.6367246003274	15.3537507749535	15.3453880345099	5.06579911086886	15.3839890958655	2.54174682570219	25.510556295773	2.55718524798643	15.8523489932886	2.74570982839314	11.1428571428571	7.95348837209302	0	7.42564102564103	7.82222222222222	10.4470588235294	12.8600269179004	0	20.6232595930125	5.2296047098402	2.83023872679045	10.4379522916108	2.58233502538071	2.56283566058002	0	7.86034732272069	18.2707012880801	10.6848018923714	10.2173436444177	0	35.6846097974336	0	12.8215488215488	15.2982127317759	3.19685039370079	0	2.87272727272727	17.7709611451943	25.3839662447257	30.8685968819599	11.8305084745763
LMC-P-059a_S33	167.391304347826	11.3333333333333	355.068493150685	57.76	69.3103448275862	144.795918367347	36.6666666666667	45.0909090909091	8	93.9130434782609	88.9333333333333	77.5	137.454545454545	23.5384615384615	213.573033707865	43.3333333333333	77.4666666666667	156.129032258065	72.5084745762712	50.2142857142857	3.55555555555556	157.866666666667	170.762711864407	118.367346938776	109.677419354839	6.6	167.076923076923	28	84.6818181818182	81.0697674418605	107.391304347826	32	11	43.6363636363636	110.2	107.317073170732	57.5918367346939	38.1818181818182	175.731343283582	33	75	110.38961038961	64.448275862069	34.8	7.33333333333333	141.456310679612	79.98	121.943661971831	123.333333333333
lyk4-40-TYG-92_S29	0	12	152.571428571429	23.1428571428571	46	76.8	64	0	0	76	98.2222222222222	107.076923076923	86	0	170	9	29.7142857142857	39.5294117647059	24	12	4	62	43.4444444444444	34.5454545454545	0	0	26	12	27.2727272727273	57	29.75	10	6	52	52	27.2727272727273	32	0	116	26	64	115.142857142857	50	0	10	136	106	82	32
ME-Dv--P-122a_S32	2.24657534246575	0	25.85	2.25	2.48648648648649	0	0	3	11.8181818181818	5.06122448979592	2.63414634146341	0	0	0	3.3887399463807	2.73170731707317	0	2.16620498614958	4.73417721518987	0	0	8.98084291187739	0	13.6421052631579	2.4	0	8.98245614035088	0	2.22222222222222	0	0	0	0	0	9.6	2.18181818181818	10.3448275862069	0	16.140350877193	6.75	9.1	0	5.87096774193548	26.2857142857143	0	22.8947368421053	23.4193548387097	0	4.4192439862543
ME-P-080_S24	177.440366972477	0	365.872832369942	0	2.64285714285714	4.81632653061224	7.46938775510204	0	0	17.5	0	0	4.08695652173913	4.28571428571429	10.6511627906977	2.046875	4.07920792079208	6.14598540145985	9.02369668246446	6.65625	0	8.83280757097792	19.8913043478261	8.64705882352941	12.1481481481481	4.66666666666667	12.9411764705882	0	0	0	4	8	3.6	0	3.91666666666667	3.64285714285714	6.15706806282722	0	10.5536332179931	0	6.1551724137931	2.06417112299465	8.05633802816901	0	0	15.0821256038647	14.6120218579235	2.09467455621302	46.6666666666667
fls2-241-R2A-168_S45	392.117647058824	64.4	733.535714285714	65.3333333333333	129.166666666667	172.122998078155	38.8141025641026	71.3544827586207	0	105.299145299145	116.782894736842	37.5725806451613	213.157894736842	45.3333333333333	361.454545454545	111.666666666667	106.75	114.857142857143	169.714285714286	41.6	16	330.166666666667	154.4	246.068965517241	269.5	50	651	21	102.857142857143	200.952380952381	72	73.3333333333333	11.2	114.615384615385	200	281.04347826087	145.391304347826	9	375.294117647059	25.75	140.8	107.194029850746	109.305882352941	35.624347826087	40.3921568627451	158.086258776329	62.9957805907173	135.922794117647	445.211267605634
LMC-P-041_S56	12	10	32	0	4	8	8	2	2	8	14	22	10	2	8	0	8	10	4	0	2	10	22	26	8	0	10	0	8	14	10	2	0	12	10	24	8	8	0	4	4	16	16	4	2	22	20	24	8
lyk4-40-TSB-66_S53	0	0	0	0	0	0	0	2	0	0	0	0	2	0	4	0	6	2	0	2	0	8	0	0	0	0	0	0	2	0	0	2	0	0	12	0	2	0	4	0	2	2	4	0	0	0	2	4	0
lyk4-40-TYG-27_S50	7170.45862884161	4763.92873051225	5443.27925840093	2663.13733905579	7591.17834960071	4480.71101761767	2175.78073443321	949.719350073855	271.618122977346	1533.81683430386	1420.06468085106	1487.52134146341	52.0253164556962	0	109.190388170055	26.1946902654867	27.248730964467	28.6060606060606	27.2455089820359	3.7741935483871	4.64285714285714	22.2352941176471	30.5195729537367	11.710843373494	22.7469879518072	13.4285714285714	62.3950953678474	11.2307692307692	24.1212121212121	38.2962962962963	13.14	0	8.42857142857143	20.2020202020202	30.5788235294118	42.1875	8.00442477876106	5.75342465753425	43.795476892822	14	34.3777777777778	14.3764320785597	9.53753753753754	2.86330935251799	2.94117647058824	27.860119047619	39.3419913419913	17.4591439688716	508.805914972274
lyk4-R2A-23_S48	14	6	70	2	12	18	8	2	0	20	8	20	8	4	14	8	10	10	0	4	10	42	8	10	12	2	30	12	8	22	6	8	2	8	18	14	14	0	34	0	18	18	8	4	2	16	18	6	1156
lyk4-TYG-107_S51	130	28	168	28	60	168	68	48	8	90	96	96	92	38	228	46	122	184	84	26	16	156	156	166	1210	376	4556	438	638	424	410	134	34	196	280	214	28	6	34	4	24	26	26	4	0	44	26	24	234
ME-Dv--P-043b_S39	10	0	44	0	2	12	0	0	0	8	0	2	6	0	4	2	2	2	2	2	0	4	2	4	4	0	2	2	4	2	6	0	0	2	6	12	2	2	0	0	6	2	2	4	0	6	0	2	12
ME-Dv--P-095_S58	112.608695652174	22.6666666666667	124.931506849315	18.24	64.6896551724138	185.204081632653	73.3333333333333	16.9090909090909	12	86.0869565217391	143.066666666667	72.5	114.545454545455	10.4615384615385	314.426966292135	36.6666666666667	88.5333333333333	195.870967741935	113.491525423729	23.7857142857143	28.4444444444444	138.133333333333	139.237288135593	171.632653061224	60.3225806451613	15.4	194.923076923077	32	53.3181818181818	84.9302325581395	82.6086956521739	20	11	52.3636363636364	117.8	68.6829268292683	108.408163265306	17.8181818181818	230.268656716418	33	69	139.61038961039	113.551724137931	23.2	14.6666666666667	168.543689320388	178.02	112.056338028169	76.6666666666667
MEB011_S37	1181.3883161512	202.039215686275	1878.01192842942	377.41935483871	786.94358974359	1746.9234828496	806.702702702703	599.10843373494	188.8	795.949790794979	561.990291262136	658.419161676647	2335.33333333333	444.68085106383	6764.03800475059	1100	722.571428571429	1425.98709677419	1872.69902912621	890.042105263158	411.125	5042.6213592233	2210.15962441315	3038.93333333333	1555.16607773852	204.631578947368	2672.6303127506	796.452830188679	1154.56	2047.32673267327	1592.18181818182	556.436974789916	232	954.260869565217	1390.61538461538	1692.65271966527	1940.91620111732	302.517647058824	3212.79356568365	366.655550680123	751.861940024929	1066.6217870257	724.745542949757	463.148645138949	167.649880911875	1067.54453671479	861.624874479989	536.289186196163	1525.1
MEB111_S57	14	0	6	4	2	0	2	0	0	2	0	0	4	0	20	0	0	2	4	10	2	14	24	16	2	6	14	4	4	8	6	0	4	0	12	12	0	0	4	0	6	0	2	12	4	20	20	6	2
CFBP2214_S67	726	100	1370	212	476	724	414	144	62	560	664	474	348742	64360	790766	78250	12596	10496	21646	11434	3108	45252	43680	34666	796	124	12246	256	596	1060	476	180	88	554	854	638	423000	80336	666034	120428	295734	392360	233112	198558	54220	507972	392374	307338	628
efr-133-TYG-103a_S91	1088.17204301075	187.852348993289	1853.09430551371	298.689655172414	707.142580019399	1260.46423495973	660.584905660377	242.658476658477	95.034965034965	1098.46153846154	1098.0981749528	855.799848369977	10217.8932569643	1255.33198380567	19705.6861982783	6005.53334871913	3882.59109311741	12962.0332019091	36352.3621769773	14976.0678063222	4525.39961636829	59182.4644379845	68571.9195693477	50735.4358480955	24241.2557416681	2407.73288814691	77660.0938753388	4263.41326841144	7344.35086493098	15861.8570374621	18146.2234245218	9500.56771909118	3073.16363636364	21202.8355602593	53333.2515901438	50599.9867785406	1735.15409139214	1092.8125	16588.7770426465	10408.1337553323	29227.5578764143	8604.23088192206	28879.2782544741	13865.2401692641	8212.66898712148	68767.9157578037	47990.0186766748	33031.9775596073	101159.330606173
efr-133-TYG-5_S79	404758.7790111	74083.4562746781	488871.42041347	153532.904148689	392030.863666506	475455.796664096	239732.68047583	193077.254617223	73078.3632753997	350830.646249225	380322.654611966	148698.934200889	141068.616010904	26421.4582531743	285256.489443704	30159.442814752	2346.14765100671	1757.25429017161	742.857142857143	334.046511627907	148	1440.57435897436	1048.17777777778	1173.55294117647	22919.1399730821	2412	69781.376740407	6212.77039529016	2131.16976127321	9725.56204770839	12715.4176649746	4769.43716433942	1686	7234.13965267728	12747.7292987119	9023.31519810763	170095.782656356	31592	221048.315390203	482	939.178451178451	76164.7017872682	808.803149606299	454	155.127272727273	1720.22903885481	1478.61603375527	1355.13140311804	1384.16949152542
lyk4-R2A-10_S69	2910.28275862069	465.52380952381	3985.20475561427	843.025125628141	2144.70198675497	2934.25733634312	1365.07567567568	851.434554973822	340.590163934426	2574.30412371134	2545.93837535014	1547.525	1224.08566721582	201.142857142857	2343.84827586207	464.394495412844	812.441821247892	1399.13133402275	805.12	312.593023255814	144.720930232558	1612.27368421053	1366.23167155425	1265.94285714286	933.217668972858	176.082103912765	1776.60155191526	313.918128654971	1151.18181818182	1534.05940594059	726.427247956403	339.362445414847	95.0095238095238	960.179943767573	1262.91196911197	958.59375	1603.7200538358	371.647058823529	2879.39090309822	515	1081.62760834671	1903.58034970858	1073.65187713311	482.30303030303	158.736842105263	2269.7698541329	1824.47004608295	1520.95132743363	101230.35060495
MEB041_S88	39.5598086124402	6.25641025641026	67.0892307692308	4	0	10	6	2	0	4	4	12	26.9132947976879	8.51612903225806	28.8871595330739	6	8	2	8	4	0	12	6	8	78.625	0	106.640264026403	2	6	6	10	4	0	0	12	6	34.56	2.27586206896552	31.9507042253521	2	8	8	8	2	0	16	12	20	110.608695652174
efr-133-TYG-23_S107	3100	588	6548	1124	2572	4946	2738	1054	312	3424	4380	3684	118664	17144	297006	117388	79234	181448	396158	166448	71996	869416	587894	572980	468528	45288	1328512	289196	427208	648256	575254	203064	78496	377592	583858	588508	2364	580	4564	958	1808	3342	2240	838	256	3336	3060	2398	2884
fls2-241-R2A-57_S113	436.559633027523	40	1010.12716763006	60	145.357142857143	231.183673469388	114.530612244898	22	8	172.5	190	128	747.913043478261	85.7142857142857	905.348837209302	259.953125	407.920792079208	835.85401459854	466.976303317536	135.34375	70	691.167192429022	590.108695652174	579.352941176471	69.8518518518518	9.33333333333333	207.058823529412	16	32	120	64	32	14.4	86	90.0833333333333	98.3571428571429	385.842931937173	112	599.446366782007	102	231.844827586207	383.935828877005	277.943661971831	90	26	430.917874396135	367.387978142077	351.905325443787	153.333333333333
fls2-241-TYG-148_S106	213.882352941176	27.6	140.464285714286	130.666666666667	490.833333333333	20495.8770019218	12071.1858974359	8550.64551724138	2334	10674.7008547009	11717.2171052632	6174.42741935484	56.8421052631579	22.6666666666667	206.545454545455	22.3333333333333	15.25	153.142857142857	94.2857142857143	62.4	32	235.833333333333	231.6	199.931034482759	38.5	0	105	105	137.142857142857	221.047619047619	240	36.6666666666667	44.8	183.384615384615	280	122.95652173913	158.608695652174	45	262.705882352941	2858.25	7603.2	690.805970149254	6084.69411764706	6792.37565217391	2019.60784313725	11965.9137412237	11881.0042194093	6586.07720588235	644.788732394366
fls2-241-TYG-175_S105	888	166	1318	389.945355191257	828.904645476773	4024.30859583556	2246	1606	228	2416	4052	1962	158	28	366	113.551724137931	243.648	365.154228855721	78	16	14	608	496	582	682	110	1372	262.165137614679	714.272727272727	1200.52173913043	418	166	60	796	1306	1204	342	72	576	200.571428571429	347.989743589744	644.924924924925	182	62	22	896	734	818	708
lyk4-40-TSB-59a_S125	322.022988505747	85.047619047619	514.755614266843	198.974874371859	388.41059602649	593.309255079007	299.318918918919	199.03664921466	83.4098360655738	410.340206185567	465.616246498599	352.525	687.149917627677	150.857142857143	1443.88965517241	253.605504587156	520.505902192243	822.337125129266	430.865	203.337209302326	106.325581395349	1110.42105263158	622.096774193548	729.885714285714	7254.24108568387	3091.91789608724	32795.6807488607	662.081871345029	182.727272727273	2848.27722772277	3606.10790190736	1246.63755458515	832.990476190476	1695.31771321462	4672.08416988417	4417.96875	619.138627187079	96.3529411764706	1286.18325642716	237.5	457.897271268058	922.231473771857	383.805460750853	209.69696969697	70.2105263157895	813.165316045381	779.124423963134	703.128318584071	82.9790979998772
lyk4-R2A-8_S103	327.977528089888	88.8135593220339	470.747986191024	128.490028490028	230.789473684211	365.512345679012	240.234375	81.8867924528302	21.0666666666667	286.834733893557	295.957671957672	218.524973432519	996.612296110414	166.323353293413	1787.48895027624	502.683823529412	548.333889816361	1276.83260297984	1108.10714285714	413.128378378378	162.642201834862	2255.39086294416	1627.98941798942	1605.63408521303	143.790037493305	26.3063829787234	387.35624082232	36.1281138790036	95.3639143730887	112.161605764282	101.240657698057	32.6666666666667	11.0727272727273	134.41726618705	211.34328358209	116.280811232449	1120.97759674134	152.032608695652	2310.4329004329	1391.28956623681	2347.09851551957	2065.64534515516	2608.38672102504	1913.57761732852	559.447058823529	8329.60908495305	4250.18583708555	3692.49045801527	349.723534500406
ME-P-057_S98	26	4	86	16	20	18	16	10	4	26	22	22	30	6	70	8	38	36	18	14	4	54	20	38	8	2	56	14	26	30	18	4	2	12	26	20	36	2	50	6	30	14	16	12	6	38	48	20	14
MEB032_S102	12	2	24	2	4	394	4	8	34	866	1190	718	0	0	4	0	0	2	2	0	0	4	16	0	0	0	2	0	10	2	0	0	0	2	6	2	2	0	8	0	0	2	8	0	0	10	4	6	2
MEB105_S97	1982.02247191011	435.186440677966	3425.25201380898	691.509971509971	1523.21052631579	2710.48765432099	1809.765625	786.11320754717	294.933333333333	2113.16526610644	2326.04232804233	1797.47502656748	1353.38770388959	281.676646706587	2690.51104972376	627.316176470588	1077.66611018364	1897.16739702016	2157.89285714286	960.871621621622	391.357798165138	3684.60913705584	2616.01058201058	2782.36591478697	5692.20996250669	1097.69361702128	26168.6437591777	2501.871886121	3802.63608562691	6917.83839423572	5108.75934230194	2025.33333333333	800.927272727273	4017.58273381295	5924.65671641791	5207.71918876755	1029.02240325866	241.967391304348	1717.5670995671	398.710433763189	852.901484480432	1300.35465484484	1047.61327897496	434.42238267148	166.552941176471	1480.39091504695	1001.81416291445	833.509541984733	304016.2764655
MEJ086_S119	244	36	362	100	186	366	214	52	14	298	370	234	44	8	120	18	32	104	42	18	2	74	68	94	130	30	220	60	104	146	7616	2986	1028	3584	7294	7704	100	26	176	32	66	128	72	14	6	148	130	78	5866
efr-133-R2A-84_S152	12.0819112627986	2	12.0596685082873	0	0	2.01065449010654	0	0	0	0	0	0	208.796804027801	28.033867553674	374.966591919729	78.4078150798019	112	258.682262001627	132.154149332166	52.1831415825311	24.0692840646651	256.729006913351	214.612524574997	180.47449415788	8.02368392722575	0	6.02067624279232	0	0	4.0112090011676	2.00513894175866	0	0	0	0	0	364.445532435741	190.848214285714	705.892791127542	121.323529411765	344.57525083612	485.531135531136	370.734026745914	142.563492063492	26.320987654321	434.099576271186	427.677165354331	431.235421166307	309.703539823009
fls2-241-R2A-110_S136	741.631944444444	155.387755102041	1279.19848771267	697.462783171521	640.384615384615	8660.094694266	4277.67766990291	3213.42193548387	479.254385964912	3063.80494505495	7122.24152910513	2614.07419100237	704.466926070039	150.620689655172	1584.6632996633	268.363636363636	542.839215686275	831.008645533141	882.007662835249	317.638554216867	145.666666666667	1369.39226519337	1038.34394904459	1018.8038585209	534.483516483516	65.6363636363636	1123.24390243902	322	462.375	676.248275862069	538.163265306122	201.6	65	425.939393939394	524.166666666667	648.785046728972	429.09604519774	90	1002.1990521327	306.840579710145	579.090909090909	651.074829931973	431.2	228.553191489362	83.1111111111111	861.010989010989	651.666666666667	553.662337662338	493.805309734513
fls2-241-TYG-188a_S156	161.753424657534	12	256.15	33.75	89.5135135135135	126	74	27	14.1818181818182	118.938775510204	105.365853658537	68	690	140	1260.61126005362	221.268292682927	374	779.83379501385	369.26582278481	130	64	577.019157088123	444	418.357894736842	81.6	30	119.017543859649	10	57.7777777777778	56	58	18	6	34	74.4	45.8181818181818	289.655172413793	50	443.859649122807	101.25	172.9	272	176.129032258065	65.7142857142857	42	267.105263157895	218.58064516129	212	15427.5807560137
FR229a_S127	572.611683848797	119.960784313725	745.988071570576	272.58064516129	795.05641025641	1467.0765171504	833.297297297297	458.89156626506	165.2	1416.05020920502	1708.00970873786	769.580838323353	1054.66666666667	391.31914893617	2421.96199524941	360	401.428571428571	530.012903225806	863.300970873786	371.957894736842	160.875	2787.3786407767	1745.84037558685	1105.06666666667	1212.83392226148	227.368421052632	7457.3696872494	587.547169811321	1469.44	1872.67326732673	1431.81818181818	511.563025210084	208	1405.73913043478	2015.38461538462	1443.34728033473	2571.08379888268	815.482352941176	6223.20643431635	56093.3444493199	131566.138059975	13703.3782129743	103723.25445705	112164.851354861	29694.3501190881	278042.455463285	207452.37512552	158029.710813804	696.9
LMC-A-07_S149	116	28	164	54	144	19724	8478	8258	2876	13294.4142785319	18931.9995305715	7330.23114355231	298	68	560	96	292	436	264	78	40	512.4	346.469945355191	346.404624277457	128	20	204	30	114	262	98	50	12	152.354430379747	174.703703703704	227.968253968254	96	18	186	226	632	912	370	536	116	1671.51315789474	1504.09322033898	1028.79883381924	5562
LMC-P-011_S130	0	0	0	0	0	0	0	0	0	139.585721468074	132.000469428471	69.7688564476886	0	0	0	0	0	0	0	0	0	159.6	137.530054644809	107.595375722543	0	0	0	0	0	0	0	0	0	83.6455696202532	181.296296296296	106.031746031746	0	0	0	0	0	0	0	0	0	210.486842105263	261.906779661017	113.201166180758	0
lyk4-40-TYG-31_S151	13762	186	13156	3918	2154	14472	6792	6940	1764	11216	21094	10908	188	28	362	56	202	296	162	60	24	258	216	252	176	16	924	218	152	324	354	118	50	224	704	440	28	4	40	6	28	28	8	6	2	8	16	18	64
lyk4-R2A-2_S134	2959.82795698925	434.147651006711	5416.90569448629	799.310344827586	1508.8574199806	3159.53576504027	1569.41509433962	631.341523341523	206.965034965035	2165.53846153846	2263.9018250472	1864.20015163002	5350.10674303567	738.668016194332	9568.31380172174	2818.46665128087	2617.40890688259	6609.96679809089	15437.6378230227	6217.93219367778	1836.60038363171	24363.5355620155	27374.0804306523	20728.5641519045	10906.7442583319	1234.26711185309	34413.9061246612	2452.58673158856	4363.64913506902	8936.14296253791	8463.77657547817	4291.43228090882	1374.83636363636	9433.16443974071	22384.7484098562	21012.0132214594	2124.84590860786	727.1875	8827.22295735353	4289.86624466768	12628.4421235857	5247.76911807794	12366.7217455259	5740.75983073589	3393.33101287852	28000.0842421963	20463.9813233252	13148.0224403927	40176.6693938267
MEB006b_S157	98	30	128	24	64	136	58	28	14	86	126	108	1048	1138	1494	238	118	258	86	44	22	204	370	220	44	10	192	14	38	74	42	16	4	58	94	56	11548	1560	8600	922	1710	5126	1108	1188	312	4060	2674	4594	78
MEB024_S129	1757.9180887372	336	3625.94033149171	586	1254	2639.98934550989	1338	446	160	1906	2258	2138	36477.2031959722	6593.96613244633	52383.0334080803	7227.5921849202	3810	9599.31773799837	27301.8458506678	8495.81685841747	3449.93071593533	116661.270993087	69159.387475425	84257.5255058421	74523.9763160728	4262	58813.9793237572	14172	16976	94469.9887909988	42137.9948610582	10406	7018	57764	77882	76760	1271.55446756426	259.151785714286	2558.10720887246	428.676470588235	853.42474916388	1714.46886446886	985.265973254086	363.436507936508	137.679012345679	1471.90042372881	1612.32283464567	1434.76457883369	1508.29646017699
MEJ082	596.44019138756	115.74358974359	880.910769230769	0	0	0	0	0	0	0	0	0	555.086705202312	79.4838709677419	899.112840466926	0	0	0	0	0	0	0	0	0	883.375	114	2201.3597359736	0	0	0	0	0	0	0	0	0	397.44	63.7241379310345	666.049295774648	0	0	0	0	0	0	0	0	0	1161.39130434783
RMX3_1b	0	0	0	56.0546448087432	177.095354523227	265.691404164442	0	0	0	0	0	0	0	0	0	64.448275862069	132.352	256.845771144279	0	0	0	0	0	0	0	0	0	41.8348623853211	149.727272727273	215.478260869565	0	0	0	0	0	0	0	0	0	69.4285714285714	170.010256410256	181.075075075075	0	0	0	0	0	0	0
S_panni	0	0	0	0	0	0	0	0	0	0	0	0	0	0	0	0	0	0	0	0	0	0	0	0	0	0	0	0	0	0	0	0	0	0	0	0	0	0	0	0	0	0	0	0	0	0	0	0	0
[truncated: 909 more columns]
