# Supplementary material for: Impact of timing on the invasion of synthetic bacterial communities
Source: ISME J. 2024 Nov 5;18(1):wrae220. doi: 10.1093/ismejo/wrae220 (PMC11605641; doi:10.1093/ismejo/wrae220)
Supplement: Supplementary_wrae220 [file supplementary_wrae220.zip › Supplementary_wrae220/supplementary_data_2.csv]

	sample	treatment	community	invader	tp	rep	reads	mapped	percent
Tr1_C10I1a	Tr1_C10I1a	Tr1	C10	I1	7	a	606116	505834	0.834549822
Tr1_C10I1b	Tr1_C10I1b	Tr1	C10	I1	7	b	117726	114882	0.97584221
Tr1_C10I1c	Tr1_C10I1c	Tr1	C10	I1	7	c	849340	631992	0.74409777
Tr1_C10I2a	Tr1_C10I2a	Tr1	C10	I2	7	a	180304	178132	0.987953678
Tr1_C10I2b	Tr1_C10I2b	Tr1	C10	I2	7	b	439188	435284	0.991110868
Tr1_C10I2c	Tr1_C10I2c	Tr1	C10	I2	7	c	627528	619024	0.986448413
Tr1_C10I3a	Tr1_C10I3a	Tr1	C10	I3	7	a	313206	308996	0.986558367
Tr1_C10I3b	Tr1_C10I3b	Tr1	C10	I3	7	b	239956	236872	0.987147644
Tr1_C10I3c	Tr1_C10I3c	Tr1	C10	I3	7	c	90340	88788	0.982820456
Tr1_C10I4a	Tr1_C10I4a	Tr1	C10	I4	7	a	458944	449374	0.979147783
Tr1_C10I4b	Tr1_C10I4b	Tr1	C10	I4	7	b	483930	476726	0.985113549
Tr1_C10I4c	Tr1_C10I4c	Tr1	C10	I4	7	c	217652	213492	0.98088692
Tr1_C11I1a	Tr1_C11I1a	Tr1	C11	I1	7	a	688676	678644	0.985432918
Tr1_C11I1b	Tr1_C11I1b	Tr1	C11	I1	7	b	122404	120592	0.985196562
Tr1_C11I1c	Tr1_C11I1c	Tr1	C11	I1	7	c	1517462	1495312	0.985403259
Tr1_C11I2a	Tr1_C11I2a	Tr1	C11	I2	7	a	254640	250042	0.981943135
Tr1_C11I2b	Tr1_C11I2b	Tr1	C11	I2	7	b	117392	112894	0.961683931
Tr1_C11I2c	Tr1_C11I2c	Tr1	C11	I2	7	c	247600	238044	0.961405493
Tr1_C11I3a	Tr1_C11I3a	Tr1	C11	I3	7	a	529202	512714	0.968843655
Tr1_C11I3b	Tr1_C11I3b	Tr1	C11	I3	7	b	220994	214208	0.969293284
Tr1_C11I3c	Tr1_C11I3c	Tr1	C11	I3	7	c	90234	87960	0.974798856
Tr1_C11I4a	Tr1_C11I4a	Tr1	C11	I4	7	a	1180580	1150126	0.974204205
Tr1_C11I4b	Tr1_C11I4b	Tr1	C11	I4	7	b	853312	822296	0.963652216
Tr1_C11I4c	Tr1_C11I4c	Tr1	C11	I4	7	c	813610	790810	0.971976746
Tr1_C12I1a	Tr1_C12I1a	Tr1	C12	I1	7	a	651520	638352	0.979788802
Tr1_C12I1b	Tr1_C12I1b	Tr1	C12	I1	7	b	64558	62966	0.975340004
Tr1_C12I1c	Tr1_C12I1c	Tr1	C12	I1	7	c	1738808	1701270	0.978411648
Tr1_C12I2a	Tr1_C12I2a	Tr1	C12	I2	7	a	335498	330916	0.986342691
Tr1_C12I2b	Tr1_C12I2b	Tr1	C12	I2	7	b	489376	481568	0.984044988
Tr1_C12I2c	Tr1_C12I2c	Tr1	C12	I2	7	c	836352	821534	0.98228258
Tr1_C12I3a	Tr1_C12I3a	Tr1	C12	I3	7	a	714276	702098	0.982950568
Tr1_C12I3b	Tr1_C12I3b	Tr1	C12	I3	7	b	253174	247736	0.978520701
Tr1_C12I3c	Tr1_C12I3c	Tr1	C12	I3	7	c	99742	97924	0.981772974
Tr1_C12I4a	Tr1_C12I4a	Tr1	C12	I4	7	a	510832	499576	0.977965358
Tr1_C12I4b	Tr1_C12I4b	Tr1	C12	I4	7	b	827484	803056	0.970479188
Tr1_C12I4c	Tr1_C12I4c	Tr1	C12	I4	7	c	819438	797224	0.972891177
Tr1_C13I1a	Tr1_C13I1a	Tr1	C13	I1	7	a	638036	630574	0.988304735
Tr1_C13I1b	Tr1_C13I1b	Tr1	C13	I1	7	b	122206	120270	0.984157897
Tr1_C13I1c	Tr1_C13I1c	Tr1	C13	I1	7	c	977760	959640	0.981467845
Tr1_C13I2a	Tr1_C13I2a	Tr1	C13	I2	7	a	208828	202904	0.971632157
Tr1_C13I2b	Tr1_C13I2b	Tr1	C13	I2	7	b	509352	496168	0.974116132
Tr1_C13I2c	Tr1_C13I2c	Tr1	C13	I2	7	c	539830	529684	0.981205194
Tr1_C13I3a	Tr1_C13I3a	Tr1	C13	I3	7	a	415862	403666	0.970672964
Tr1_C13I3b	Tr1_C13I3b	Tr1	C13	I3	7	b	354380	347116	0.979502229
Tr1_C13I3c	Tr1_C13I3c	Tr1	C13	I3	7	c	104372	101342	0.970969225
Tr1_C13I4a	Tr1_C13I4a	Tr1	C13	I4	7	a	969342	941758	0.971543583
Tr1_C13I4b	Tr1_C13I4b	Tr1	C13	I4	7	b	729772	708314	0.970596296
Tr1_C13I4c	Tr1_C13I4c	Tr1	C13	I4	7	c	564160	549412	0.97385848
Tr1_C14I1a	Tr1_C14I1a	Tr1	C14	I1	7	a	642638	612608	0.953270737
Tr1_C14I1b	Tr1_C14I1b	Tr1	C14	I1	7	b	137642	134540	0.977463274
Tr1_C14I1c	Tr1_C14I1c	Tr1	C14	I1	7	c	673438	662170	0.983267947
Tr1_C14I2a	Tr1_C14I2a	Tr1	C14	I2	7	a	353518	347184	0.982082949
Tr1_C14I2b	Tr1_C14I2b	Tr1	C14	I2	7	b	868034	849172	0.978270436
Tr1_C14I2c	Tr1_C14I2c	Tr1	C14	I2	7	c	1099980	1066200	0.969290351
Tr1_C14I3a	Tr1_C14I3a	Tr1	C14	I3	7	a	684730	649634	0.948744761
Tr1_C14I3b	Tr1_C14I3b	Tr1	C14	I3	7	b	286366	273164	0.953898158
Tr1_C14I3c	Tr1_C14I3c	Tr1	C14	I3	7	c	83628	79182	0.946835988
Tr1_C14I4a	Tr1_C14I4a	Tr1	C14	I4	7	a	995584	919866	0.923946146
Tr1_C14I4b	Tr1_C14I4b	Tr1	C14	I4	7	b	910902	848158	0.931118825
Tr1_C14I4c	Tr1_C14I4c	Tr1	C14	I4	7	c	507442	477986	0.941951987
Tr1_C15I1a	Tr1_C15I1a	Tr1	C15	I1	7	a	1004776	984522	0.979842273
Tr1_C15I1b	Tr1_C15I1b	Tr1	C15	I1	7	b	153726	148954	0.968957756
Tr1_C15I1c	Tr1_C15I1c	Tr1	C15	I1	7	c	1256846	1217670	0.968829912
Tr1_C15I2a	Tr1_C15I2a	Tr1	C15	I2	7	a	91704	88234	0.962160865
Tr1_C15I2b	Tr1_C15I2b	Tr1	C15	I2	7	b	622422	603920	0.970274187
Tr1_C15I2c	Tr1_C15I2c	Tr1	C15	I2	7	c	1569972	1527030	0.97264792
Tr1_C15I3a	Tr1_C15I3a	Tr1	C15	I3	7	a	654718	634710	0.969440278
Tr1_C15I3b	Tr1_C15I3b	Tr1	C15	I3	7	b	264396	256286	0.969326314
Tr1_C15I3c	Tr1_C15I3c	Tr1	C15	I3	7	c	66748	65344	0.978965662
Tr1_C15I4a	Tr1_C15I4a	Tr1	C15	I4	7	a	559320	548976	0.981506115
Tr1_C15I4b	Tr1_C15I4b	Tr1	C15	I4	7	b	1095138	1065424	0.972867346
Tr1_C15I4c	Tr1_C15I4c	Tr1	C15	I4	7	c	449528	438366	0.975169511
Tr1_C1I1a	Tr1_C1I1a	Tr1	C1	I1	7	a	227630	223304	0.980995475
Tr1_C1I1b	Tr1_C1I1b	Tr1	C1	I1	7	b	51498	50502	0.980659443
Tr1_C1I1c	Tr1_C1I1c	Tr1	C1	I1	7	c	561298	552634	0.984564349
Tr1_C1I2a	Tr1_C1I2a	Tr1	C1	I2	7	a	256034	252986	0.988095331
Tr1_C1I2b	Tr1_C1I2b	Tr1	C1	I2	7	b	190444	187106	0.982472538
Tr1_C1I2c	Tr1_C1I2c	Tr1	C1	I2	7	c	583740	575018	0.985058416
Tr1_C1I3a	Tr1_C1I3a	Tr1	C1	I3	7	a	158426	155188	0.979561436
Tr1_C1I3b	Tr1_C1I3b	Tr1	C1	I3	7	b	123374	121634	0.985896542
Tr1_C1I3c	Tr1_C1I3c	Tr1	C1	I3	7	c	26304	25882	0.983956813
Tr1_C1I4a	Tr1_C1I4a	Tr1	C1	I4	7	a	220232	215220	0.977242181
Tr1_C1I4b	Tr1_C1I4b	Tr1	C1	I4	7	b	232416	227304	0.978004957
Tr1_C1I4c	Tr1_C1I4c	Tr1	C1	I4	7	c	322698	316228	0.979950294
Tr1_C2I1a	Tr1_C2I1a	Tr1	C2	I1	7	a	504598	493140	0.977292815
Tr1_C2I1b	Tr1_C2I1b	Tr1	C2	I1	7	b	67628	65846	0.973649967
Tr1_C2I1c	Tr1_C2I1c	Tr1	C2	I1	7	c	587726	574454	0.977418049
Tr1_C2I2a	Tr1_C2I2a	Tr1	C2	I2	7	a	281388	272994	0.970169304
Tr1_C2I2b	Tr1_C2I2b	Tr1	C2	I2	7	b	383828	372932	0.971612285
Tr1_C2I2c	Tr1_C2I2c	Tr1	C2	I2	7	c	625118	608194	0.972926711
Tr1_C2I3a	Tr1_C2I3a	Tr1	C2	I3	7	a	512604	503736	0.982700096
Tr1_C2I3b	Tr1_C2I3b	Tr1	C2	I3	7	b	214344	208812	0.97419102
Tr1_C2I3c	Tr1_C2I3c	Tr1	C2	I3	7	c	34506	33496	0.970729728
Tr1_C2I4a	Tr1_C2I4a	Tr1	C2	I4	7	a	474606	463232	0.976034858
Tr1_C2I4b	Tr1_C2I4b	Tr1	C2	I4	7	b	456846	446934	0.978303411
Tr1_C2I4c	Tr1_C2I4c	Tr1	C2	I4	7	c	455792	447580	0.98198301
Tr1_C3I1a	Tr1_C3I1a	Tr1	C3	I1	7	a	549944	544866	0.990766333
Tr1_C3I1b	Tr1_C3I1b	Tr1	C3	I1	7	b	197522	195674	0.99064408
Tr1_C3I1c	Tr1_C3I1c	Tr1	C3	I1	7	c	1937652	1925108	0.993526185
Tr1_C3I2a	Tr1_C3I2a	Tr1	C3	I2	7	a	505560	502500	0.993947306
Tr1_C3I2b	Tr1_C3I2b	Tr1	C3	I2	7	b	717314	712428	0.993188478
Tr1_C3I2c	Tr1_C3I2c	Tr1	C3	I2	7	c	1308692	1299714	0.993139715
Tr1_C3I3a	Tr1_C3I3a	Tr1	C3	I3	7	a	677814	672986	0.992877102
Tr1_C3I3b	Tr1_C3I3b	Tr1	C3	I3	7	b	237794	236056	0.992691153
Tr1_C3I3c	Tr1_C3I3c	Tr1	C3	I3	7	c	106130	105462	0.993705832
Tr1_C3I4a	Tr1_C3I4a	Tr1	C3	I4	7	a	1022368	1016098	0.993867179
Tr1_C3I4b	Tr1_C3I4b	Tr1	C3	I4	7	b	928034	920736	0.992136064
Tr1_C3I4c	Tr1_C3I4c	Tr1	C3	I4	7	c	940846	934184	0.992919139
Tr1_C4I1a	Tr1_C4I1a	Tr1	C4	I1	7	a	600342	588206	0.979784856
Tr1_C4I1b	Tr1_C4I1b	Tr1	C4	I1	7	b	131980	129450	0.980830429
Tr1_C4I1c	Tr1_C4I1c	Tr1	C4	I1	7	c	1388882	1365394	0.983088556
Tr1_C4I2a	Tr1_C4I2a	Tr1	C4	I2	7	a	339014	337034	0.994159533
Tr1_C4I2b	Tr1_C4I2b	Tr1	C4	I2	7	b	535264	532324	0.994507383
Tr1_C4I2c	Tr1_C4I2c	Tr1	C4	I2	7	c	973568	968334	0.994623899
Tr1_C4I3a	Tr1_C4I3a	Tr1	C4	I3	7	a	547902	540260	0.98605225
Tr1_C4I3b	Tr1_C4I3b	Tr1	C4	I3	7	b	164520	163032	0.990955507
Tr1_C4I3c	Tr1_C4I3c	Tr1	C4	I3	7	c	44644	43968	0.984857988
Tr1_C4I4a	Tr1_C4I4a	Tr1	C4	I4	7	a	754984	744612	0.986261961
Tr1_C4I4b	Tr1_C4I4b	Tr1	C4	I4	7	b	662824	653512	0.985951022
Tr1_C4I4c	Tr1_C4I4c	Tr1	C4	I4	7	c	531354	523564	0.985339341
Tr1_C5I1a	Tr1_C5I1a	Tr1	C5	I1	7	a	811052	798152	0.984094731
Tr1_C5I1b	Tr1_C5I1b	Tr1	C5	I1	7	b	193340	189708	0.981214441
Tr1_C5I1c	Tr1_C5I1c	Tr1	C5	I1	7	c	650338	636914	0.979358426
Tr1_C5I2a	Tr1_C5I2a	Tr1	C5	I2	7	a	397334	390234	0.982130902
Tr1_C5I2b	Tr1_C5I2b	Tr1	C5	I2	7	b	600496	589804	0.982194719
Tr1_C5I2c	Tr1_C5I2c	Tr1	C5	I2	7	c	291130	284754	0.978099131
Tr1_C5I3a	Tr1_C5I3a	Tr1	C5	I3	7	a	457284	449698	0.983410747
Tr1_C5I3b	Tr1_C5I3b	Tr1	C5	I3	7	b	278242	274420	0.986263756
Tr1_C5I3c	Tr1_C5I3c	Tr1	C5	I3	7	c	107696	106378	0.987761848
Tr1_C5I4a	Tr1_C5I4a	Tr1	C5	I4	7	a	581154	570860	0.982286967
Tr1_C5I4b	Tr1_C5I4b	Tr1	C5	I4	7	b	1136740	1118364	0.983834474
Tr1_C5I4c	Tr1_C5I4c	Tr1	C5	I4	7	c	543158	532478	0.980337213
Tr1_C6I1a	Tr1_C6I1a	Tr1	C6	I1	7	a	399796	386842	0.967598475
Tr1_C6I1b	Tr1_C6I1b	Tr1	C6	I1	7	b	131962	124636	0.944484018
Tr1_C6I1c	Tr1_C6I1c	Tr1	C6	I1	7	c	776584	759048	0.977419056
Tr1_C6I2a	Tr1_C6I2a	Tr1	C6	I2	7	a	75674	74524	0.984803235
Tr1_C6I2b	Tr1_C6I2b	Tr1	C6	I2	7	b	167062	164858	0.986807293
Tr1_C6I2c	Tr1_C6I2c	Tr1	C6	I2	7	c	834734	794446	0.951735523
Tr1_C6I3a	Tr1_C6I3a	Tr1	C6	I3	7	a	347194	344180	0.991318974
Tr1_C6I3b	Tr1_C6I3b	Tr1	C6	I3	7	b	142812	141210	0.988782455
Tr1_C6I3c	Tr1_C6I3c	Tr1	C6	I3	7	c	70324	69814	0.992747853
Tr1_C6I4a	Tr1_C6I4a	Tr1	C6	I4	7	a	531758	524680	0.986689434
Tr1_C6I4b	Tr1_C6I4b	Tr1	C6	I4	7	b	462380	452898	0.979493058
Tr1_C6I4c	Tr1_C6I4c	Tr1	C6	I4	7	c	491918	483146	0.98216776
Tr1_C7I1a	Tr1_C7I1a	Tr1	C7	I1	7	a	515922	509682	0.987905148
Tr1_C7I1b	Tr1_C7I1b	Tr1	C7	I1	7	b	120478	118198	0.981075383
Tr1_C7I1c	Tr1_C7I1c	Tr1	C7	I1	7	c	456646	448864	0.982958353
Tr1_C7I2a	Tr1_C7I2a	Tr1	C7	I2	7	a	102820	101286	0.985080724
Tr1_C7I2b	Tr1_C7I2b	Tr1	C7	I2	7	b	291672	287234	0.984784278
Tr1_C7I2c	Tr1_C7I2c	Tr1	C7	I2	7	c	383262	375430	0.979564893
Tr1_C7I3a	Tr1_C7I3a	Tr1	C7	I3	7	a	196474	192264	0.978572228
Tr1_C7I3b	Tr1_C7I3b	Tr1	C7	I3	7	b	61852	60410	0.976686283
Tr1_C7I3c	Tr1_C7I3c	Tr1	C7	I3	7	c	23616	23222	0.983316396
Tr1_C7I4a	Tr1_C7I4a	Tr1	C7	I4	7	a	207160	202458	0.977302568
Tr1_C7I4b	Tr1_C7I4b	Tr1	C7	I4	7	b	433200	426328	0.984136657
Tr1_C7I4c	Tr1_C7I4c	Tr1	C7	I4	7	c	118920	115496	0.971207534
Tr1_C8I1a	Tr1_C8I1a	Tr1	C8	I1	7	a	322382	318686	0.98853534
Tr1_C8I1b	Tr1_C8I1b	Tr1	C8	I1	7	b	44820	44106	0.984069612
Tr1_C8I1c	Tr1_C8I1c	Tr1	C8	I1	7	c	172278	167974	0.975017123
Tr1_C8I2a	Tr1_C8I2a	Tr1	C8	I2	7	a	55558	54356	0.978364952
Tr1_C8I2b	Tr1_C8I2b	Tr1	C8	I2	7	b	381874	375822	0.984151841
Tr1_C8I2c	Tr1_C8I2c	Tr1	C8	I2	7	c	372014	365938	0.983667281
Tr1_C8I3a	Tr1_C8I3a	Tr1	C8	I3	7	a	128790	126516	0.98234335
Tr1_C8I3b	Tr1_C8I3b	Tr1	C8	I3	7	b	44408	43656	0.983066114
Tr1_C8I3c	Tr1_C8I3c	Tr1	C8	I3	7	c	20274	19886	0.980862188
Tr1_C8I4a	Tr1_C8I4a	Tr1	C8	I4	7	a	283488	278756	0.983307935
Tr1_C8I4b	Tr1_C8I4b	Tr1	C8	I4	7	b	234566	230778	0.983851027
Tr1_C8I4c	Tr1_C8I4c	Tr1	C8	I4	7	c	114196	111844	0.979403832
Tr1_C9I1a	Tr1_C9I1a	Tr1	C9	I1	7	a	922096	916232	0.993640575
Tr1_C9I1b	Tr1_C9I1b	Tr1	C9	I1	7	b	138172	136850	0.990432215
Tr1_C9I1c	Tr1_C9I1c	Tr1	C9	I1	7	c	1493592	1483534	0.993265899
Tr1_C9I2a	Tr1_C9I2a	Tr1	C9	I2	7	a	259656	257466	0.991565764
Tr1_C9I2b	Tr1_C9I2b	Tr1	C9	I2	7	b	515632	512084	0.993119124
Tr1_C9I2c	Tr1_C9I2c	Tr1	C9	I2	7	c	1013616	1005394	0.991888447
Tr1_C9I3a	Tr1_C9I3a	Tr1	C9	I3	7	a	511266	505430	0.988585198
Tr1_C9I3b	Tr1_C9I3b	Tr1	C9	I3	7	b	251688	248850	0.988724135
Tr1_C9I3c	Tr1_C9I3c	Tr1	C9	I3	7	c	65376	64840	0.991801273
Tr1_C9I4a	Tr1_C9I4a	Tr1	C9	I4	7	a	751628	744712	0.99079864
Tr1_C9I4b	Tr1_C9I4b	Tr1	C9	I4	7	b	817548	803364	0.98265056
Tr1_C9I4c	Tr1_C9I4c	Tr1	C9	I4	7	c	320880	315626	0.983626278
Tr1_NCI1a	Tr1_NCI1a	Tr1	NC	I1	7	a	60356	22950	0.380243886
Tr1_NCI1b	Tr1_NCI1b	Tr1	NC	I1	7	b	22240	4648	0.208992806
Tr1_NCI1c	Tr1_NCI1c	Tr1	NC	I1	7	c	107964	40188	0.37223519
Tr1_NCI2a	Tr1_NCI2a	Tr1	NC	I2	7	a	35460	8442	0.238071066
Tr1_NCI2b	Tr1_NCI2b	Tr1	NC	I2	7	b	79904	17536	0.219463356
Tr1_NCI2c	Tr1_NCI2c	Tr1	NC	I2	7	c	123904	33156	0.267594267
Tr1_NCI3a	Tr1_NCI3a	Tr1	NC	I3	7	a	71434	17078	0.23907383
Tr1_NCI3b	Tr1_NCI3b	Tr1	NC	I3	7	b	38000	6470	0.170263158
Tr1_NCI3c	Tr1_NCI3c	Tr1	NC	I3	7	c	11588	2376	0.205039696
Tr1_NCI4a	Tr1_NCI4a	Tr1	NC	I4	7	a	164194	30852	0.18789968
Tr1_NCI4b	Tr1_NCI4b	Tr1	NC	I4	7	b	172926	28768	0.166360177
Tr1_NCI4c	Tr1_NCI4c	Tr1	NC	I4	7	c	102282	26518	0.259263605
Tr2_C10I1a	Tr2_C10I1a	Tr2	C10	I1	14	a	650024	365104	0.561677723
Tr2_C10I1b	Tr2_C10I1b	Tr2	C10	I1	14	b	209230	43878	0.2097118
Tr2_C10I1c	Tr2_C10I1c	Tr2	C10	I1	14	c	1386056	1154118	0.832663327
Tr2_C10I2a	Tr2_C10I2a	Tr2	C10	I2	14	a	279410	276770	0.990551519
Tr2_C10I2b	Tr2_C10I2b	Tr2	C10	I2	14	b	439796	434942	0.988963065
Tr2_C10I2c	Tr2_C10I2c	Tr2	C10	I2	14	c	945636	935026	0.988780038
Tr2_C10I3a	Tr2_C10I3a	Tr2	C10	I3	14	a	511198	505298	0.988458484
Tr2_C10I3b	Tr2_C10I3b	Tr2	C10	I3	14	b	238472	236056	0.989868832
Tr2_C10I3c	Tr2_C10I3c	Tr2	C10	I3	14	c	60012	55326	0.921915617
Tr2_C10I4a	Tr2_C10I4a	Tr2	C10	I4	14	a	783928	754066	0.961907216
Tr2_C10I4b	Tr2_C10I4b	Tr2	C10	I4	14	b	625608	618454	0.988564724
Tr2_C10I4c	Tr2_C10I4c	Tr2	C10	I4	14	c	634036	627680	0.989975333
Tr2_C11I1a	Tr2_C11I1a	Tr2	C11	I1	14	a	507134	502114	0.990101236
Tr2_C11I1b	Tr2_C11I1b	Tr2	C11	I1	14	b	128656	127588	0.991698794
Tr2_C11I1c	Tr2_C11I1c	Tr2	C11	I1	14	c	1313000	1300432	0.990428027
Tr2_C11I2a	Tr2_C11I2a	Tr2	C11	I2	14	a	166940	165652	0.992284653
Tr2_C11I2b	Tr2_C11I2b	Tr2	C11	I2	14	b	391554	387420	0.989442069
Tr2_C11I2c	Tr2_C11I2c	Tr2	C11	I2	14	c	733422	725804	0.989613074
Tr2_C11I3a	Tr2_C11I3a	Tr2	C11	I3	14	a	319334	316204	0.99019835
Tr2_C11I3b	Tr2_C11I3b	Tr2	C11	I3	14	b	145220	143742	0.989822339
Tr2_C11I3c	Tr2_C11I3c	Tr2	C11	I3	14	c	56680	56132	0.990331687
Tr2_C11I4a	Tr2_C11I4a	Tr2	C11	I4	14	a	541814	536554	0.990291871
Tr2_C11I4b	Tr2_C11I4b	Tr2	C11	I4	14	b	524266	519342	0.990607821
Tr2_C11I4c	Tr2_C11I4c	Tr2	C11	I4	14	c	577958	573300	0.991940591
Tr2_C12I1a	Tr2_C12I1a	Tr2	C12	I1	14	a	367658	364014	0.990088615
Tr2_C12I1b	Tr2_C12I1b	Tr2	C12	I1	14	b	52810	52130	0.987123651
Tr2_C12I1c	Tr2_C12I1c	Tr2	C12	I1	14	c	975696	966480	0.990554435
Tr2_C12I2a	Tr2_C12I2a	Tr2	C12	I2	14	a	22132	21476	0.97035966
Tr2_C12I2b	Tr2_C12I2b	Tr2	C12	I2	14	b	404188	399956	0.989529625
Tr2_C12I2c	Tr2_C12I2c	Tr2	C12	I2	14	c	527980	521938	0.988556385
Tr2_C12I3a	Tr2_C12I3a	Tr2	C12	I3	14	a	121204	119438	0.985429524
Tr2_C12I3b	Tr2_C12I3b	Tr2	C12	I3	14	b	157200	155844	0.991374046
Tr2_C12I3c	Tr2_C12I3c	Tr2	C12	I3	14	c	43074	42594	0.988856387
Tr2_C12I4a	Tr2_C12I4a	Tr2	C12	I4	14	a	459494	454282	0.988657088
Tr2_C12I4b	Tr2_C12I4b	Tr2	C12	I4	14	b	211094	207378	0.982396468
Tr2_C12I4c	Tr2_C12I4c	Tr2	C12	I4	14	c	333072	329472	0.989191526
Tr2_C13I1a	Tr2_C13I1a	Tr2	C13	I1	14	a	409690	400426	0.977387781
Tr2_C13I1b	Tr2_C13I1b	Tr2	C13	I1	14	b	63256	62466	0.987511066
Tr2_C13I1c	Tr2_C13I1c	Tr2	C13	I1	14	c	751544	738414	0.9825293
Tr2_C13I2a	Tr2_C13I2a	Tr2	C13	I2	14	a	146536	141352	0.964623028
Tr2_C13I2b	Tr2_C13I2b	Tr2	C13	I2	14	b	255910	253514	0.990637333
Tr2_C13I2c	Tr2_C13I2c	Tr2	C13	I2	14	c	582980	577136	0.989975642
Tr2_C13I3a	Tr2_C13I3a	Tr2	C13	I3	14	a	400940	397736	0.992008779
Tr2_C13I3b	Tr2_C13I3b	Tr2	C13	I3	14	b	152140	150928	0.992033653
Tr2_C13I3c	Tr2_C13I3c	Tr2	C13	I3	14	c	42934	42598	0.992174035
Tr2_C13I4a	Tr2_C13I4a	Tr2	C13	I4	14	a	289928	287364	0.991156425
Tr2_C13I4b	Tr2_C13I4b	Tr2	C13	I4	14	b	528138	523686	0.991570385
Tr2_C13I4c	Tr2_C13I4c	Tr2	C13	I4	14	c	516374	511970	0.991471298
Tr2_C14I1a	Tr2_C14I1a	Tr2	C14	I1	14	a	180738	177106	0.979904613
Tr2_C14I1b	Tr2_C14I1b	Tr2	C14	I1	14	b	48360	47784	0.98808933
Tr2_C14I1c	Tr2_C14I1c	Tr2	C14	I1	14	c	274050	270656	0.987615399
Tr2_C14I2a	Tr2_C14I2a	Tr2	C14	I2	14	a	131102	129652	0.988939909
Tr2_C14I2b	Tr2_C14I2b	Tr2	C14	I2	14	b	148090	144456	0.975460868
Tr2_C14I2c	Tr2_C14I2c	Tr2	C14	I2	14	c	236222	231802	0.981288788
Tr2_C14I3a	Tr2_C14I3a	Tr2	C14	I3	14	a	176420	173324	0.982450969
Tr2_C14I3b	Tr2_C14I3b	Tr2	C14	I3	14	b	68270	67544	0.989365754
Tr2_C14I3c	Tr2_C14I3c	Tr2	C14	I3	14	c	22722	22316	0.982131855
Tr2_C14I4a	Tr2_C14I4a	Tr2	C14	I4	14	a	185962	182984	0.983985976
Tr2_C14I4b	Tr2_C14I4b	Tr2	C14	I4	14	b	154152	151904	0.985416991
Tr2_C14I4c	Tr2_C14I4c	Tr2	C14	I4	14	c	236212	233562	0.988781264
Tr2_C15I1a	Tr2_C15I1a	Tr2	C15	I1	14	a	387646	384498	0.991879189
Tr2_C15I1b	Tr2_C15I1b	Tr2	C15	I1	14	b	81028	80196	0.989731945
Tr2_C15I1c	Tr2_C15I1c	Tr2	C15	I1	14	c	800288	793194	0.991135691
Tr2_C15I2a	Tr2_C15I2a	Tr2	C15	I2	14	a	232694	230836	0.992015265
Tr2_C15I2b	Tr2_C15I2b	Tr2	C15	I2	14	b	301490	298388	0.989711102
Tr2_C15I2c	Tr2_C15I2c	Tr2	C15	I2	14	c	500088	494512	0.988849962
Tr2_C15I3a	Tr2_C15I3a	Tr2	C15	I3	14	a	357608	354160	0.990358158
Tr2_C15I3b	Tr2_C15I3b	Tr2	C15	I3	14	b	153552	152238	0.991442638
Tr2_C15I3c	Tr2_C15I3c	Tr2	C15	I3	14	c	37912	37410	0.98675881
Tr2_C15I4a	Tr2_C15I4a	Tr2	C15	I4	14	a	326618	322306	0.986798033
Tr2_C15I4b	Tr2_C15I4b	Tr2	C15	I4	14	b	381052	376514	0.988090864
Tr2_C15I4c	Tr2_C15I4c	Tr2	C15	I4	14	c	409312	406084	0.992113595
Tr2_C1I1a	Tr2_C1I1a	Tr2	C1	I1	14	a	791874	784250	0.990372206
Tr2_C1I1b	Tr2_C1I1b	Tr2	C1	I1	14	b	172912	171350	0.990966503
Tr2_C1I1c	Tr2_C1I1c	Tr2	C1	I1	14	c	1148932	1137350	0.989919334
Tr2_C1I2a	Tr2_C1I2a	Tr2	C1	I2	14	a	228028	225774	0.990115249
Tr2_C1I2b	Tr2_C1I2b	Tr2	C1	I2	14	b	776178	769702	0.991656553
Tr2_C1I2c	Tr2_C1I2c	Tr2	C1	I2	14	c	1106824	1096590	0.990753724
Tr2_C1I3a	Tr2_C1I3a	Tr2	C1	I3	14	a	640448	635208	0.991818227
Tr2_C1I3b	Tr2_C1I3b	Tr2	C1	I3	14	b	254770	252692	0.991843624
Tr2_C1I3c	Tr2_C1I3c	Tr2	C1	I3	14	c	123798	122764	0.991647684
Tr2_C1I4a	Tr2_C1I4a	Tr2	C1	I4	14	a	668668	662324	0.990512482
Tr2_C1I4b	Tr2_C1I4b	Tr2	C1	I4	14	b	1128114	1119794	0.992624859
Tr2_C1I4c	Tr2_C1I4c	Tr2	C1	I4	14	c	916446	908912	0.991779112
Tr2_C2I1a	Tr2_C2I1a	Tr2	C2	I1	14	a	916342	891046	0.972394586
Tr2_C2I1b	Tr2_C2I1b	Tr2	C2	I1	14	b	126946	122774	0.967135632
Tr2_C2I1c	Tr2_C2I1c	Tr2	C2	I1	14	c	1187038	1147704	0.96686374
Tr2_C2I2a	Tr2_C2I2a	Tr2	C2	I2	14	a	286808	274950	0.958655268
Tr2_C2I2b	Tr2_C2I2b	Tr2	C2	I2	14	b	567172	540124	0.952310763
Tr2_C2I2c	Tr2_C2I2c	Tr2	C2	I2	14	c	1340432	1274844	0.951069506
Tr2_C2I3a	Tr2_C2I3a	Tr2	C2	I3	14	a	510652	477152	0.934397594
Tr2_C2I3b	Tr2_C2I3b	Tr2	C2	I3	14	b	213700	202564	0.947889565
Tr2_C2I3c	Tr2_C2I3c	Tr2	C2	I3	14	c	97706	91562	0.937117475
Tr2_C2I4a	Tr2_C2I4a	Tr2	C2	I4	14	a	1051660	988536	0.939976799
Tr2_C2I4b	Tr2_C2I4b	Tr2	C2	I4	14	b	854034	799130	0.935712161
Tr2_C2I4c	Tr2_C2I4c	Tr2	C2	I4	14	c	836556	793944	0.949062585
Tr2_C3I1a	Tr2_C3I1a	Tr2	C3	I1	14	a	833446	787148	0.94444991
Tr2_C3I1b	Tr2_C3I1b	Tr2	C3	I1	14	b	160520	152074	0.947383504
Tr2_C3I1c	Tr2_C3I1c	Tr2	C3	I1	14	c	1656910	1576508	0.951474733
Tr2_C3I2a	Tr2_C3I2a	Tr2	C3	I2	14	a	311018	309894	0.996386061
Tr2_C3I2b	Tr2_C3I2b	Tr2	C3	I2	14	b	556970	554290	0.995188251
Tr2_C3I2c	Tr2_C3I2c	Tr2	C3	I2	14	c	1579506	1573504	0.996200078
Tr2_C3I3a	Tr2_C3I3a	Tr2	C3	I3	14	a	548646	545788	0.994790812
Tr2_C3I3b	Tr2_C3I3b	Tr2	C3	I3	14	b	399928	398528	0.99649937
Tr2_C3I3c	Tr2_C3I3c	Tr2	C3	I3	14	c	135754	135166	0.995668636
Tr2_C3I4a	Tr2_C3I4a	Tr2	C3	I4	14	a	953500	948192	0.994433141
Tr2_C3I4b	Tr2_C3I4b	Tr2	C3	I4	14	b	949878	945178	0.995051996
Tr2_C3I4c	Tr2_C3I4c	Tr2	C3	I4	14	c	557238	555130	0.996217056
Tr2_C4I1a	Tr2_C4I1a	Tr2	C4	I1	14	a	374364	325936	0.870639271
Tr2_C4I1b	Tr2_C4I1b	Tr2	C4	I1	14	b	78812	68904	0.874283104
Tr2_C4I1c	Tr2_C4I1c	Tr2	C4	I1	14	c	728294	637908	0.875893527
Tr2_C4I2a	Tr2_C4I2a	Tr2	C4	I2	14	a	180500	151476	0.839202216
Tr2_C4I2b	Tr2_C4I2b	Tr2	C4	I2	14	b	352352	298528	0.847243665
Tr2_C4I2c	Tr2_C4I2c	Tr2	C4	I2	14	c	665566	562068	0.844496263
Tr2_C4I3a	Tr2_C4I3a	Tr2	C4	I3	14	a	357118	346412	0.970021113
Tr2_C4I3b	Tr2_C4I3b	Tr2	C4	I3	14	b	199962	197372	0.987047539
Tr2_C4I3c	Tr2_C4I3c	Tr2	C4	I3	14	c	60246	58038	0.963350264
Tr2_C4I4a	Tr2_C4I4a	Tr2	C4	I4	14	a	910216	893680	0.981832884
Tr2_C4I4b	Tr2_C4I4b	Tr2	C4	I4	14	b	712540	698844	0.980778623
Tr2_C4I4c	Tr2_C4I4c	Tr2	C4	I4	14	c	651248	640092	0.982869813
Tr2_C5I1a	Tr2_C5I1a	Tr2	C5	I1	14	a	708246	684688	0.966737546
Tr2_C5I1b	Tr2_C5I1b	Tr2	C5	I1	14	b	147244	141210	0.959020402
Tr2_C5I1c	Tr2_C5I1c	Tr2	C5	I1	14	c	948084	907428	0.957117724
Tr2_C5I2a	Tr2_C5I2a	Tr2	C5	I2	14	a	218004	208258	0.955294398
Tr2_C5I2b	Tr2_C5I2b	Tr2	C5	I2	14	b	605770	579152	0.95605923
Tr2_C5I2c	Tr2_C5I2c	Tr2	C5	I2	14	c	875800	827516	0.944868691
Tr2_C5I3a	Tr2_C5I3a	Tr2	C5	I3	14	a	357474	339310	0.949187913
Tr2_C5I3b	Tr2_C5I3b	Tr2	C5	I3	14	b	233872	221674	0.947843265
Tr2_C5I3c	Tr2_C5I3c	Tr2	C5	I3	14	c	74862	70968	0.947984291
Tr2_C5I4a	Tr2_C5I4a	Tr2	C5	I4	14	a	781794	757354	0.968738568
Tr2_C5I4b	Tr2_C5I4b	Tr2	C5	I4	14	b	734260	715900	0.974995233
Tr2_C5I4c	Tr2_C5I4c	Tr2	C5	I4	14	c	780586	760424	0.974170687
Tr2_C6I1a	Tr2_C6I1a	Tr2	C6	I1	14	a	679510	479188	0.705196392
Tr2_C6I1b	Tr2_C6I1b	Tr2	C6	I1	14	b	225952	28964	0.128186517
Tr2_C6I1c	Tr2_C6I1c	Tr2	C6	I1	14	c	1475298	406710	0.275679897
Tr2_C6I2a	Tr2_C6I2a	Tr2	C6	I2	14	a	319362	315326	0.987362304
Tr2_C6I2b	Tr2_C6I2b	Tr2	C6	I2	14	b	596472	589110	0.987657426
Tr2_C6I2c	Tr2_C6I2c	Tr2	C6	I2	14	c	2414376	190520	0.078910658
Tr2_C6I3a	Tr2_C6I3a	Tr2	C6	I3	14	a	415616	408776	0.983542501
Tr2_C6I3b	Tr2_C6I3b	Tr2	C6	I3	14	b	249342	246396	0.988184903
Tr2_C6I3c	Tr2_C6I3c	Tr2	C6	I3	14	c	69256	68246	0.985416426
Tr2_C6I4a	Tr2_C6I4a	Tr2	C6	I4	14	a	680580	586404	0.861623909
Tr2_C6I4b	Tr2_C6I4b	Tr2	C6	I4	14	b	1459664	188896	0.129410604
Tr2_C6I4c	Tr2_C6I4c	Tr2	C6	I4	14	c	601176	214818	0.357329634
Tr2_C7I1a	Tr2_C7I1a	Tr2	C7	I1	14	a	599370	584166	0.974633365
Tr2_C7I1b	Tr2_C7I1b	Tr2	C7	I1	14	b	144562	140804	0.974004233
Tr2_C7I1c	Tr2_C7I1c	Tr2	C7	I1	14	c	1247086	1209038	0.969490476
Tr2_C7I2a	Tr2_C7I2a	Tr2	C7	I2	14	a	229524	225014	0.980350639
Tr2_C7I2b	Tr2_C7I2b	Tr2	C7	I2	14	b	606346	589310	0.97190383
Tr2_C7I2c	Tr2_C7I2c	Tr2	C7	I2	14	c	706940	689758	0.97569525
Tr2_C7I3a	Tr2_C7I3a	Tr2	C7	I3	14	a	280962	275954	0.982175526
Tr2_C7I3b	Tr2_C7I3b	Tr2	C7	I3	14	b	182822	178426	0.975954754
Tr2_C7I3c	Tr2_C7I3c	Tr2	C7	I3	14	c	55738	54852	0.984104202
Tr2_C7I4a	Tr2_C7I4a	Tr2	C7	I4	14	a	735260	709388	0.964812447
Tr2_C7I4b	Tr2_C7I4b	Tr2	C7	I4	14	b	887694	852238	0.960058308
Tr2_C7I4c	Tr2_C7I4c	Tr2	C7	I4	14	c	780466	758178	0.971442702
Tr2_C8I1a	Tr2_C8I1a	Tr2	C8	I1	14	a	640766	635310	0.991485191
Tr2_C8I1b	Tr2_C8I1b	Tr2	C8	I1	14	b	116166	114942	0.989463354
Tr2_C8I1c	Tr2_C8I1c	Tr2	C8	I1	14	c	601258	585564	0.97389806
Tr2_C8I2a	Tr2_C8I2a	Tr2	C8	I2	14	a	218540	214946	0.983554498
Tr2_C8I2b	Tr2_C8I2b	Tr2	C8	I2	14	b	445616	436288	0.979067179
Tr2_C8I2c	Tr2_C8I2c	Tr2	C8	I2	14	c	757986	747034	0.985551184
Tr2_C8I3a	Tr2_C8I3a	Tr2	C8	I3	14	a	533770	521510	0.977031306
Tr2_C8I3b	Tr2_C8I3b	Tr2	C8	I3	14	b	235164	230794	0.981417224
Tr2_C8I3c	Tr2_C8I3c	Tr2	C8	I3	14	c	101404	99672	0.982919806
Tr2_C8I4a	Tr2_C8I4a	Tr2	C8	I4	14	a	998448	985040	0.986571158
Tr2_C8I4b	Tr2_C8I4b	Tr2	C8	I4	14	b	941562	933084	0.990995813
Tr2_C8I4c	Tr2_C8I4c	Tr2	C8	I4	14	c	820646	813352	0.99111188
Tr2_C9I1a	Tr2_C9I1a	Tr2	C9	I1	14	a	572336	567210	0.991043723
Tr2_C9I1b	Tr2_C9I1b	Tr2	C9	I1	14	b	193422	191968	0.992482758
Tr2_C9I1c	Tr2_C9I1c	Tr2	C9	I1	14	c	948166	939308	0.990657754
Tr2_C9I2a	Tr2_C9I2a	Tr2	C9	I2	14	a	249602	243280	0.974671677
Tr2_C9I2b	Tr2_C9I2b	Tr2	C9	I2	14	b	564046	560722	0.994106864
Tr2_C9I2c	Tr2_C9I2c	Tr2	C9	I2	14	c	1317714	1307844	0.992509756
Tr2_C9I3a	Tr2_C9I3a	Tr2	C9	I3	14	a	576486	436896	0.757860555
Tr2_C9I3b	Tr2_C9I3b	Tr2	C9	I3	14	b	247544	244834	0.989052451
Tr2_C9I3c	Tr2_C9I3c	Tr2	C9	I3	14	c	75660	75158	0.993365054
Tr2_C9I4a	Tr2_C9I4a	Tr2	C9	I4	14	a	829258	823792	0.993408565
Tr2_C9I4b	Tr2_C9I4b	Tr2	C9	I4	14	b	658266	545422	0.828573859
Tr2_C9I4c	Tr2_C9I4c	Tr2	C9	I4	14	c	659266	654780	0.993195463
Tr2_NCI1a	Tr2_NCI1a	Tr2	NC	I1	14	a	25346	16566	0.653594256
Tr2_NCI1b	Tr2_NCI1b	Tr2	NC	I1	14	b	6700	4204	0.627462687
Tr2_NCI1c	Tr2_NCI1c	Tr2	NC	I1	14	c	47884	29886	0.624133322
Tr2_NCI2a	Tr2_NCI2a	Tr2	NC	I2	14	a	11992	5870	0.489492995
Tr2_NCI2b	Tr2_NCI2b	Tr2	NC	I2	14	b	21628	12956	0.599038284
Tr2_NCI2c	Tr2_NCI2c	Tr2	NC	I2	14	c	36686	24454	0.666575805
Tr2_NCI3a	Tr2_NCI3a	Tr2	NC	I3	14	a	19042	12594	0.661380107
Tr2_NCI3b	Tr2_NCI3b	Tr2	NC	I3	14	b	7588	4886	0.643911439
Tr2_NCI3c	Tr2_NCI3c	Tr2	NC	I3	14	c	2528	1676	0.662974684
Tr2_NCI4a	Tr2_NCI4a	Tr2	NC	I4	14	a	39158	22542	0.575667807
Tr2_NCI4b	Tr2_NCI4b	Tr2	NC	I4	14	b	381738	374226	0.980321582
Tr2_NCI4c	Tr2_NCI4c	Tr2	NC	I4	14	c	33048	18896	0.571774389
Tr3_C10I1a	Tr3_C10I1a	Tr3	C10	I1	14	a	346658	344438	0.993595994
Tr3_C10I1b	Tr3_C10I1b	Tr3	C10	I1	14	b	292896	290838	0.992973615
Tr3_C10I1c	Tr3_C10I1c	Tr3	C10	I1	14	c	494340	490762	0.992762067
Tr3_C10I2a	Tr3_C10I2a	Tr3	C10	I2	14	a	341572	339516	0.993980771
Tr3_C10I2b	Tr3_C10I2b	Tr3	C10	I2	14	b	256704	254900	0.992972451
Tr3_C10I2c	Tr3_C10I2c	Tr3	C10	I2	14	c	43726	43430	0.993230572
Tr3_C10I3a	Tr3_C10I3a	Tr3	C10	I3	14	a	122296	121342	0.992199254
Tr3_C10I3b	Tr3_C10I3b	Tr3	C10	I3	14	b	616456	611056	0.991240251
Tr3_C10I3c	Tr3_C10I3c	Tr3	C10	I3	14	c	920020	912314	0.991624095
Tr3_C10I4a	Tr3_C10I4a	Tr3	C10	I4	14	a	270524	268818	0.99369372
Tr3_C10I4b	Tr3_C10I4b	Tr3	C10	I4	14	b	638196	634776	0.994641145
Tr3_C10I4c	Tr3_C10I4c	Tr3	C10	I4	14	c	611096	607816	0.994632595
Tr3_C11I1a	Tr3_C11I1a	Tr3	C11	I1	14	a	437680	433332	0.990065801
Tr3_C11I1b	Tr3_C11I1b	Tr3	C11	I1	14	b	239766	237936	0.992367558
Tr3_C11I1c	Tr3_C11I1c	Tr3	C11	I1	14	c	462342	458446	0.991573337
Tr3_C11I2a	Tr3_C11I2a	Tr3	C11	I2	14	a	217726	216098	0.992522712
Tr3_C11I2b	Tr3_C11I2b	Tr3	C11	I2	14	b	237824	235896	0.991893165
Tr3_C11I2c	Tr3_C11I2c	Tr3	C11	I2	14	c	27868	27584	0.9898091
Tr3_C11I3a	Tr3_C11I3a	Tr3	C11	I3	14	a	132662	131550	0.991617796
Tr3_C11I3b	Tr3_C11I3b	Tr3	C11	I3	14	b	340142	337008	0.990786201
Tr3_C11I3c	Tr3_C11I3c	Tr3	C11	I3	14	c	180202	177562	0.985349774
Tr3_C11I4a	Tr3_C11I4a	Tr3	C11	I4	14	a	262530	260442	0.992046623
Tr3_C11I4b	Tr3_C11I4b	Tr3	C11	I4	14	b	613920	609818	0.993318348
Tr3_C11I4c	Tr3_C11I4c	Tr3	C11	I4	14	c	605904	602066	0.993665663
Tr3_C12I1a	Tr3_C12I1a	Tr3	C12	I1	14	a	84468	83656	0.990386892
Tr3_C12I1b	Tr3_C12I1b	Tr3	C12	I1	14	b	78836	78270	0.992820539
Tr3_C12I1c	Tr3_C12I1c	Tr3	C12	I1	14	c	109546	108496	0.990414985
Tr3_C12I2a	Tr3_C12I2a	Tr3	C12	I2	14	a	70486	69820	0.990551315
Tr3_C12I2b	Tr3_C12I2b	Tr3	C12	I2	14	b	71208	70460	0.989495562
Tr3_C12I2c	Tr3_C12I2c	Tr3	C12	I2	14	c	5772	5702	0.987872488
Tr3_C12I3a	Tr3_C12I3a	Tr3	C12	I3	14	a	22118	21796	0.985441722
Tr3_C12I3b	Tr3_C12I3b	Tr3	C12	I3	14	b	58176	56970	0.979269802
Tr3_C12I3c	Tr3_C12I3c	Tr3	C12	I3	14	c	181268	178910	0.986991637
Tr3_C12I4a	Tr3_C12I4a	Tr3	C12	I4	14	a	71286	70530	0.989394832
Tr3_C12I4b	Tr3_C12I4b	Tr3	C12	I4	14	b	56418	55624	0.985926477
Tr3_C12I4c	Tr3_C12I4c	Tr3	C12	I4	14	c	175688	173992	0.990346523
Tr3_C13I1a	Tr3_C13I1a	Tr3	C13	I1	14	a	370214	366054	0.988763256
Tr3_C13I1b	Tr3_C13I1b	Tr3	C13	I1	14	b	226488	223900	0.988573346
Tr3_C13I1c	Tr3_C13I1c	Tr3	C13	I1	14	c	417124	407734	0.977488708
Tr3_C13I2a	Tr3_C13I2a	Tr3	C13	I2	14	a	173044	168970	0.976456855
Tr3_C13I2b	Tr3_C13I2b	Tr3	C13	I2	14	b	78900	77218	0.978681876
Tr3_C13I2c	Tr3_C13I2c	Tr3	C13	I2	14	c	31974	31162	0.974604366
Tr3_C13I3a	Tr3_C13I3a	Tr3	C13	I3	14	a	97832	95250	0.973607817
Tr3_C13I3b	Tr3_C13I3b	Tr3	C13	I3	14	b	486038	476300	0.97996453
Tr3_C13I3c	Tr3_C13I3c	Tr3	C13	I3	14	c	679198	672752	0.990509395
Tr3_C13I4a	Tr3_C13I4a	Tr3	C13	I4	14	a	212102	210568	0.992767631
Tr3_C13I4b	Tr3_C13I4b	Tr3	C13	I4	14	b	370124	366854	0.991165123
Tr3_C13I4c	Tr3_C13I4c	Tr3	C13	I4	14	c	564070	549848	0.974786817
Tr3_C14I1a	Tr3_C14I1a	Tr3	C14	I1	14	a	357202	347128	0.97179747
Tr3_C14I1b	Tr3_C14I1b	Tr3	C14	I1	14	b	238842	233364	0.977064335
Tr3_C14I1c	Tr3_C14I1c	Tr3	C14	I1	14	c	498686	495616	0.993843822
Tr3_C14I2a	Tr3_C14I2a	Tr3	C14	I2	14	a	233826	232526	0.99444031
Tr3_C14I2b	Tr3_C14I2b	Tr3	C14	I2	14	b	170210	169038	0.993114388
Tr3_C14I2c	Tr3_C14I2c	Tr3	C14	I2	14	c	34486	34218	0.99222873
Tr3_C14I3a	Tr3_C14I3a	Tr3	C14	I3	14	a	99000	98144	0.991353535
Tr3_C14I3b	Tr3_C14I3b	Tr3	C14	I3	14	b	647324	643332	0.993833073
Tr3_C14I3c	Tr3_C14I3c	Tr3	C14	I3	14	c	798654	793912	0.99406251
Tr3_C14I4a	Tr3_C14I4a	Tr3	C14	I4	14	a	310154	308534	0.994776788
Tr3_C14I4b	Tr3_C14I4b	Tr3	C14	I4	14	b	612588	606912	0.990734392
Tr3_C14I4c	Tr3_C14I4c	Tr3	C14	I4	14	c	532090	528446	0.993151535
Tr3_C15I1a	Tr3_C15I1a	Tr3	C15	I1	14	a	447626	443878	0.991626939
Tr3_C15I1b	Tr3_C15I1b	Tr3	C15	I1	14	b	234654	232622	0.991340442
Tr3_C15I1c	Tr3_C15I1c	Tr3	C15	I1	14	c	379510	377150	0.993781455
Tr3_C15I2a	Tr3_C15I2a	Tr3	C15	I2	14	a	38200	37904	0.992251309
Tr3_C15I2b	Tr3_C15I2b	Tr3	C15	I2	14	b	111564	110512	0.990570435
Tr3_C15I2c	Tr3_C15I2c	Tr3	C15	I2	14	c	33970	33612	0.989461289
Tr3_C15I3a	Tr3_C15I3a	Tr3	C15	I3	14	a	83874	83074	0.990461883
Tr3_C15I3b	Tr3_C15I3b	Tr3	C15	I3	14	b	444858	441112	0.991579335
Tr3_C15I3c	Tr3_C15I3c	Tr3	C15	I3	14	c	721858	716240	0.992217306
Tr3_C15I4a	Tr3_C15I4a	Tr3	C15	I4	14	a	159950	158768	0.992610191
Tr3_C15I4b	Tr3_C15I4b	Tr3	C15	I4	14	b	556482	551974	0.991899109
Tr3_C15I4c	Tr3_C15I4c	Tr3	C15	I4	14	c	543692	539214	0.991763719
Tr3_C1I1a	Tr3_C1I1a	Tr3	C1	I1	14	a	347726	346258	0.995778285
Tr3_C1I1b	Tr3_C1I1b	Tr3	C1	I1	14	b	274614	273404	0.995593815
Tr3_C1I1c	Tr3_C1I1c	Tr3	C1	I1	14	c	263526	262608	0.996516473
Tr3_C1I2a	Tr3_C1I2a	Tr3	C1	I2	14	a	143174	142616	0.996102644
Tr3_C1I2b	Tr3_C1I2b	Tr3	C1	I2	14	b	32378	32194	0.994317129
Tr3_C1I2c	Tr3_C1I2c	Tr3	C1	I2	14	c	459734	458174	0.996606733
Tr3_C1I3a	Tr3_C1I3a	Tr3	C1	I3	14	a	64294	63982	0.995147292
Tr3_C1I3b	Tr3_C1I3b	Tr3	C1	I3	14	b	348324	347118	0.996537706
Tr3_C1I3c	Tr3_C1I3c	Tr3	C1	I3	14	c	115972	115638	0.997119994
Tr3_C1I4a	Tr3_C1I4a	Tr3	C1	I4	14	a	279454	278616	0.997001295
Tr3_C1I4b	Tr3_C1I4b	Tr3	C1	I4	14	b	10392	10302	0.991339492
Tr3_C1I4c	Tr3_C1I4c	Tr3	C1	I4	14	c	221246	220534	0.996781863
Tr3_C2I1a	Tr3_C2I1a	Tr3	C2	I1	14	a	401440	395100	0.984206855
Tr3_C2I1b	Tr3_C2I1b	Tr3	C2	I1	14	b	431478	425466	0.986066497
Tr3_C2I1c	Tr3_C2I1c	Tr3	C2	I1	14	c	307230	302950	0.986069069
Tr3_C2I2a	Tr3_C2I2a	Tr3	C2	I2	14	a	315414	309972	0.982746486
Tr3_C2I2b	Tr3_C2I2b	Tr3	C2	I2	14	b	448396	441372	0.984335275
Tr3_C2I2c	Tr3_C2I2c	Tr3	C2	I2	14	c	1009638	994704	0.98520856
Tr3_C2I3a	Tr3_C2I3a	Tr3	C2	I3	14	a	109582	107752	0.983300177
Tr3_C2I3b	Tr3_C2I3b	Tr3	C2	I3	14	b	412938	407024	0.985678237
Tr3_C2I3c	Tr3_C2I3c	Tr3	C2	I3	14	c	140512	138090	0.982763038
Tr3_C2I4a	Tr3_C2I4a	Tr3	C2	I4	14	a	647392	638986	0.987015595
Tr3_C2I4b	Tr3_C2I4b	Tr3	C2	I4	14	b	16192	15758	0.97319664
Tr3_C2I4c	Tr3_C2I4c	Tr3	C2	I4	14	c	383908	376182	0.979875387
Tr3_C3I1a	Tr3_C3I1a	Tr3	C3	I1	14	a	598514	597098	0.997634141
Tr3_C3I1b	Tr3_C3I1b	Tr3	C3	I1	14	b	420324	418668	0.996060182
Tr3_C3I1c	Tr3_C3I1c	Tr3	C3	I1	14	c	503564	501974	0.996842507
Tr3_C3I2a	Tr3_C3I2a	Tr3	C3	I2	14	a	909114	906306	0.996911278
Tr3_C3I2b	Tr3_C3I2b	Tr3	C3	I2	14	b	406438	405312	0.99722959
Tr3_C3I2c	Tr3_C3I2c	Tr3	C3	I2	14	c	1374068	1372756	0.999045171
Tr3_C3I3a	Tr3_C3I3a	Tr3	C3	I3	14	a	95512	95312	0.997906022
Tr3_C3I3b	Tr3_C3I3b	Tr3	C3	I3	14	b	521796	520768	0.998029881
Tr3_C3I3c	Tr3_C3I3c	Tr3	C3	I3	14	c	242084	241488	0.997538045
Tr3_C3I4a	Tr3_C3I4a	Tr3	C3	I4	14	a	568472	567078	0.997547812
Tr3_C3I4b	Tr3_C3I4b	Tr3	C3	I4	14	b	15748	15544	0.987045974
Tr3_C3I4c	Tr3_C3I4c	Tr3	C3	I4	14	c	439882	438578	0.997035569
Tr3_C4I1a	Tr3_C4I1a	Tr3	C4	I1	14	a	103070	100398	0.974075871
Tr3_C4I1b	Tr3_C4I1b	Tr3	C4	I1	14	b	113252	110960	0.979761947
Tr3_C4I1c	Tr3_C4I1c	Tr3	C4	I1	14	c	63134	61798	0.978838661
Tr3_C4I2a	Tr3_C4I2a	Tr3	C4	I2	14	a	102534	93992	0.916691049
Tr3_C4I2b	Tr3_C4I2b	Tr3	C4	I2	14	b	50140	48698	0.971240527
Tr3_C4I2c	Tr3_C4I2c	Tr3	C4	I2	14	c	170956	167714	0.981036056
Tr3_C4I3a	Tr3_C4I3a	Tr3	C4	I3	14	a	15772	11654	0.738904388
Tr3_C4I3b	Tr3_C4I3b	Tr3	C4	I3	14	b	123266	88834	0.720669122
Tr3_C4I3c	Tr3_C4I3c	Tr3	C4	I3	14	c	25898	18980	0.732875125
Tr3_C4I4a	Tr3_C4I4a	Tr3	C4	I4	14	a	100606	99460	0.988609029
Tr3_C4I4b	Tr3_C4I4b	Tr3	C4	I4	14	b	3558	3336	0.937605396
Tr3_C4I4c	Tr3_C4I4c	Tr3	C4	I4	14	c	86908	85748	0.986652552
Tr3_C5I1a	Tr3_C5I1a	Tr3	C5	I1	14	a	450842	412404	0.91474175
Tr3_C5I1b	Tr3_C5I1b	Tr3	C5	I1	14	b	437706	392964	0.897780702
Tr3_C5I1c	Tr3_C5I1c	Tr3	C5	I1	14	c	448348	402214	0.897102251
Tr3_C5I2a	Tr3_C5I2a	Tr3	C5	I2	14	a	949462	850620	0.895896834
Tr3_C5I2b	Tr3_C5I2b	Tr3	C5	I2	14	b	469066	425424	0.906959788
Tr3_C5I2c	Tr3_C5I2c	Tr3	C5	I2	14	c	1190436	1076838	0.904574458
Tr3_C5I3a	Tr3_C5I3a	Tr3	C5	I3	14	a	76336	69308	0.907933347
Tr3_C5I3b	Tr3_C5I3b	Tr3	C5	I3	14	b	538706	491436	0.912252694
Tr3_C5I3c	Tr3_C5I3c	Tr3	C5	I3	14	c	127642	117934	0.92394353
Tr3_C5I4a	Tr3_C5I4a	Tr3	C5	I4	14	a	355714	346452	0.973962228
Tr3_C5I4b	Tr3_C5I4b	Tr3	C5	I4	14	b	14944	14256	0.953961456
Tr3_C5I4c	Tr3_C5I4c	Tr3	C5	I4	14	c	354590	344470	0.971459996
Tr3_C6I1a	Tr3_C6I1a	Tr3	C6	I1	14	a	474808	463888	0.97700123
Tr3_C6I1b	Tr3_C6I1b	Tr3	C6	I1	14	b	400986	393210	0.980607802
Tr3_C6I1c	Tr3_C6I1c	Tr3	C6	I1	14	c	448596	444758	0.991444418
Tr3_C6I2a	Tr3_C6I2a	Tr3	C6	I2	14	a	544738	501720	0.921029926
Tr3_C6I2b	Tr3_C6I2b	Tr3	C6	I2	14	b	314404	290254	0.923188
Tr3_C6I2c	Tr3_C6I2c	Tr3	C6	I2	14	c	902332	868366	0.962357536
Tr3_C6I3a	Tr3_C6I3a	Tr3	C6	I3	14	a	95828	94624	0.987435823
Tr3_C6I3b	Tr3_C6I3b	Tr3	C6	I3	14	b	439386	437392	0.995461849
Tr3_C6I3c	Tr3_C6I3c	Tr3	C6	I3	14	c	78512	76114	0.969456898
Tr3_C6I4a	Tr3_C6I4a	Tr3	C6	I4	14	a	312684	311404	0.99590641
Tr3_C6I4b	Tr3_C6I4b	Tr3	C6	I4	14	b	14612	14320	0.980016425
Tr3_C6I4c	Tr3_C6I4c	Tr3	C6	I4	14	c	355868	354112	0.995065586
Tr3_C7I1a	Tr3_C7I1a	Tr3	C7	I1	14	a	418466	414304	0.99005415
Tr3_C7I1b	Tr3_C7I1b	Tr3	C7	I1	14	b	357078	351584	0.984614006
Tr3_C7I1c	Tr3_C7I1c	Tr3	C7	I1	14	c	241840	236864	0.979424413
Tr3_C7I2a	Tr3_C7I2a	Tr3	C7	I2	14	a	286038	281002	0.982393948
Tr3_C7I2b	Tr3_C7I2b	Tr3	C7	I2	14	b	307040	305180	0.993942157
Tr3_C7I2c	Tr3_C7I2c	Tr3	C7	I2	14	c	706120	700088	0.991457543
Tr3_C7I3a	Tr3_C7I3a	Tr3	C7	I3	14	a	58022	57662	0.993795457
Tr3_C7I3b	Tr3_C7I3b	Tr3	C7	I3	14	b	376806	372136	0.987606354
Tr3_C7I3c	Tr3_C7I3c	Tr3	C7	I3	14	c	98424	97308	0.988661302
Tr3_C7I4a	Tr3_C7I4a	Tr3	C7	I4	14	a	230332	222062	0.964095306
Tr3_C7I4b	Tr3_C7I4b	Tr3	C7	I4	14	b	12942	12788	0.988100757
Tr3_C7I4c	Tr3_C7I4c	Tr3	C7	I4	14	c	464562	448774	0.9660153
Tr3_C8I1a	Tr3_C8I1a	Tr3	C8	I1	14	a	361854	355360	0.982053535
Tr3_C8I1b	Tr3_C8I1b	Tr3	C8	I1	14	b	626468	617334	0.985419846
Tr3_C8I1c	Tr3_C8I1c	Tr3	C8	I1	14	c	465132	458126	0.984937609
Tr3_C8I2a	Tr3_C8I2a	Tr3	C8	I2	14	a	688176	674782	0.980536956
Tr3_C8I2b	Tr3_C8I2b	Tr3	C8	I2	14	b	356146	351632	0.987325423
Tr3_C8I2c	Tr3_C8I2c	Tr3	C8	I2	14	c	1029000	1018308	0.989609329
Tr3_C8I3a	Tr3_C8I3a	Tr3	C8	I3	14	a	123290	121710	0.987184687
Tr3_C8I3b	Tr3_C8I3b	Tr3	C8	I3	14	b	312304	308188	0.986820534
Tr3_C8I3c	Tr3_C8I3c	Tr3	C8	I3	14	c	128836	127254	0.987720823
Tr3_C8I4a	Tr3_C8I4a	Tr3	C8	I4	14	a	500174	495030	0.989715579
Tr3_C8I4b	Tr3_C8I4b	Tr3	C8	I4	14	b	9932	9088	0.915022151
Tr3_C8I4c	Tr3_C8I4c	Tr3	C8	I4	14	c	354338	342884	0.967674932
Tr3_C9I1a	Tr3_C9I1a	Tr3	C9	I1	14	a	478506	477182	0.997233055
Tr3_C9I1b	Tr3_C9I1b	Tr3	C9	I1	14	b	251722	250712	0.995987637
Tr3_C9I1c	Tr3_C9I1c	Tr3	C9	I1	14	c	356354	355398	0.997317274
Tr3_C9I2a	Tr3_C9I2a	Tr3	C9	I2	14	a	112802	112402	0.996453964
Tr3_C9I2b	Tr3_C9I2b	Tr3	C9	I2	14	b	191394	190670	0.996217227
Tr3_C9I2c	Tr3_C9I2c	Tr3	C9	I2	14	c	35418	35208	0.994070811
Tr3_C9I3a	Tr3_C9I3a	Tr3	C9	I3	14	a	75458	74976	0.993612341
Tr3_C9I3b	Tr3_C9I3b	Tr3	C9	I3	14	b	422734	420628	0.995018144
Tr3_C9I3c	Tr3_C9I3c	Tr3	C9	I3	14	c	558996	556322	0.995216424
Tr3_C9I4a	Tr3_C9I4a	Tr3	C9	I4	14	a	138106	137400	0.994887985
Tr3_C9I4b	Tr3_C9I4b	Tr3	C9	I4	14	b	561472	560012	0.997399692
Tr3_C9I4c	Tr3_C9I4c	Tr3	C9	I4	14	c	484334	483090	0.997431525
Tr3_NCI1a	Tr3_NCI1a	Tr3	NC	I1	14	a	127842	8546	0.066848141
Tr3_NCI1b	Tr3_NCI1b	Tr3	NC	I1	14	b	69252	5582	0.08060417
Tr3_NCI1c	Tr3_NCI1c	Tr3	NC	I1	14	c	165040	10314	0.062493941
Tr3_NCI2a	Tr3_NCI2a	Tr3	NC	I2	14	a	98480	4422	0.044902518
Tr3_NCI2b	Tr3_NCI2b	Tr3	NC	I2	14	b	52216	6256	0.11981002
Tr3_NCI2c	Tr3_NCI2c	Tr3	NC	I2	14	c	4182	1158	0.276901004
Tr3_NCI3a	Tr3_NCI3a	Tr3	NC	I3	14	a	7960	2824	0.354773869
Tr3_NCI3b	Tr3_NCI3b	Tr3	NC	I3	14	b	120292	12892	0.107172547
Tr3_NCI3c	Tr3_NCI3c	Tr3	NC	I3	14	c	163432	18820	0.115154927
Tr3_NCI4a	Tr3_NCI4a	Tr3	NC	I4	14	a	44632	7022	0.157331063
Tr3_NCI4b	Tr3_NCI4b	Tr3	NC	I4	14	b	140952	11330	0.080381974
Tr3_NCI4c	Tr3_NCI4c	Tr3	NC	I4	14	c	117334	10656	0.090817666
Tr4_C10I1a	Tr5_C10I1a	Tr5	C10	I1	14	a	527708	521068	0.987417284
Tr4_C10I1a_T1_rc	Tr4_C10I1a_T1_rc	Tr4	C10	I1	8	a	79044	78212	0.989474217
Tr4_C10I1b	Tr5_C10I1b	Tr5	C10	I1	14	b	180700	177232	0.980807969
Tr4_C10I1b_T1_rc	Tr4_C10I1b_T1_rc	Tr4	C10	I1	8	b	91540	90610	0.989840507
Tr4_C10I1c	Tr5_C10I1c	Tr5	C10	I1	14	c	296642	287572	0.969424424
Tr4_C10I1c_T1_rc	Tr4_C10I1c_T1_rc	Tr4	C10	I1	8	c	72124	64780	0.898175365
Tr4_C10I2a	Tr5_C10I2a	Tr5	C10	I2	14	a	356184	354258	0.994592682
Tr4_C10I2b	Tr5_C10I2b	Tr5	C10	I2	14	b	739272	735164	0.994443182
Tr4_C10I2b_T1_rc	Tr4_C10I2b_T1_rc	Tr4	C10	I2	8	b	191364	189588	0.990719258
Tr4_C10I2c	Tr5_C10I2c	Tr5	C10	I2	14	c	219644	218474	0.994673198
Tr4_C10I2c_T1_rc	Tr4_C10I2c_T1_rc	Tr4	C10	I2	8	c	22236	21916	0.985608922
Tr4_C10I3a	Tr5_C10I3a	Tr5	C10	I3	14	a	430116	428090	0.995289643
Tr4_C10I3a_T1_rc	Tr4_C10I3a_T1_rc	Tr4	C10	I3	8	a	61498	60814	0.988877687
Tr4_C10I3b	Tr5_C10I3b	Tr5	C10	I3	14	b	1217784	1212350	0.995537797
Tr4_C10I3b_T1_rc	Tr4_C10I3b_T1_rc	Tr4	C10	I3	8	b	105640	104606	0.990212041
Tr4_C10I3c	Tr5_C10I3c	Tr5	C10	I3	14	c	235098	233990	0.995287072
Tr4_C10I3c_T1_rc	Tr4_C10I3c_T1_rc	Tr4	C10	I3	8	c	41168	40720	0.989117761
Tr4_C10I4a	Tr5_C10I4a	Tr5	C10	I4	14	a	1121632	1116946	0.995822159
Tr4_C10I4a_T1_rc	Tr4_C10I4a_T1_rc	Tr4	C10	I4	8	a	134468	133650	0.993916768
Tr4_C10I4b	Tr5_C10I4b	Tr5	C10	I4	14	b	949832	946126	0.996098257
Tr4_C10I4b_T1_rc	Tr4_C10I4b_T1_rc	Tr4	C10	I4	8	b	163004	161364	0.989938897
Tr4_C10I4c	Tr5_C10I4c	Tr5	C10	I4	14	c	939944	934698	0.994418816
Tr4_C10I4c_T1_rc	Tr4_C10I4c_T1_rc	Tr4	C10	I4	8	c	169060	168024	0.993871998
Tr4_C11I1a	Tr5_C11I1a	Tr5	C11	I1	14	a	409918	408266	0.995969926
Tr4_C11I1a_T1_rc	Tr4_C11I1a_T1_rc	Tr4	C11	I1	8	a	16946	15986	0.943349463
Tr4_C11I1b	Tr5_C11I1b	Tr5	C11	I1	14	b	114536	114066	0.995896487
Tr4_C11I1b_T1_rc	Tr4_C11I1b_T1_rc	Tr4	C11	I1	8	b	133718	125616	0.939409803
Tr4_C11I1c	Tr5_C11I1c	Tr5	C11	I1	14	c	133568	132976	0.995567801
Tr4_C11I1c_T1_rc	Tr4_C11I1c_T1_rc	Tr4	C11	I1	8	c	26364	24852	0.942649067
Tr4_C11I2a	Tr5_C11I2a	Tr5	C11	I2	14	a	377306	375396	0.994937796
Tr4_C11I2a_T1_rc	Tr4_C11I2a_T1_rc	Tr4	C11	I2	8	a	34726	32240	0.928410989
Tr4_C11I2b	Tr5_C11I2b	Tr5	C11	I2	14	b	957278	953594	0.996151588
Tr4_C11I2b_T1_rc	Tr4_C11I2b_T1_rc	Tr4	C11	I2	8	b	164916	151482	0.918540348
Tr4_C11I2c	Tr5_C11I2c	Tr5	C11	I2	14	c	63296	63016	0.99557634
Tr4_C11I2c_T1_rc	Tr4_C11I2c_T1_rc	Tr4	C11	I2	8	c	10210	9236	0.90460333
Tr4_C11I3a	Tr5_C11I3a	Tr5	C11	I3	14	a	279090	278192	0.9967824
Tr4_C11I3a_T1_rc	Tr4_C11I3a_T1_rc	Tr4	C11	I3	8	a	98216	89128	0.907469251
Tr4_C11I3b	Tr5_C11I3b	Tr5	C11	I3	14	b	618780	616790	0.996783994
Tr4_C11I3b_T1_rc	Tr4_C11I3b_T1_rc	Tr4	C11	I3	8	b	147974	134864	0.911403355
Tr4_C11I3c	Tr5_C11I3c	Tr5	C11	I3	14	c	247552	246688	0.996509824
Tr4_C11I3c_T1_rc	Tr4_C11I3c_T1_rc	Tr4	C11	I3	8	c	39118	35382	0.904494095
Tr4_C11I4a	Tr5_C11I4a	Tr5	C11	I4	14	a	870120	867062	0.996485542
Tr4_C11I4a_T1_rc	Tr4_C11I4a_T1_rc	Tr4	C11	I4	8	a	142012	131124	0.923330423
Tr4_C11I4b	Tr5_C11I4b	Tr5	C11	I4	14	b	1095556	1091546	0.996339758
Tr4_C11I4b_T1_rc	Tr4_C11I4b_T1_rc	Tr4	C11	I4	8	b	131406	119112	0.906442628
Tr4_C11I4c	Tr5_C11I4c	Tr5	C11	I4	14	c	1890494	1884666	0.996917208
Tr4_C11I4c_T1_rc	Tr4_C11I4c_T1_rc	Tr4	C11	I4	8	c	117044	106542	0.91027306
Tr4_C12I1a	Tr5_C12I1a	Tr5	C12	I1	14	a	457318	455116	0.99518497
Tr4_C12I1a_T1_rc	Tr4_C12I1a_T1_rc	Tr4	C12	I1	8	a	37050	33816	0.912712551
Tr4_C12I1b	Tr5_C12I1b	Tr5	C12	I1	14	b	58942	58608	0.994333413
Tr4_C12I1b_T1_rc	Tr4_C12I1b_T1_rc	Tr4	C12	I1	8	b	272078	240830	0.885150582
Tr4_C12I1c	Tr5_C12I1c	Tr5	C12	I1	14	c	52054	51718	0.993545165
Tr4_C12I1c_T1_rc	Tr4_C12I1c_T1_rc	Tr4	C12	I1	8	c	34254	30980	0.904419922
Tr4_C12I2a	Tr5_C12I2a	Tr5	C12	I2	14	a	148102	147368	0.995043956
Tr4_C12I2a_T1_rc	Tr4_C12I2a_T1_rc	Tr4	C12	I2	8	a	51898	45442	0.875602143
Tr4_C12I2b	Tr5_C12I2b	Tr5	C12	I2	14	b	381790	379766	0.994698656
Tr4_C12I2b_T1_rc	Tr4_C12I2b_T1_rc	Tr4	C12	I2	8	b	106716	93752	0.878518685
Tr4_C12I2c	Tr5_C12I2c	Tr5	C12	I2	14	c	132016	131294	0.994530966
Tr4_C12I2c_T1_rc	Tr4_C12I2c_T1_rc	Tr4	C12	I2	8	c	14662	12996	0.886372937
Tr4_C12I3a	Tr5_C12I3a	Tr5	C12	I3	14	a	103208	102404	0.992209906
Tr4_C12I3a_T1_rc	Tr4_C12I3a_T1_rc	Tr4	C12	I3	8	a	11418	10216	0.894727623
Tr4_C12I3b	Tr5_C12I3b	Tr5	C12	I3	14	b	335890	334572	0.996076096
Tr4_C12I3b_T1_rc	Tr4_C12I3b_T1_rc	Tr4	C12	I3	8	b	91940	81370	0.885033718
Tr4_C12I3c	Tr5_C12I3c	Tr5	C12	I3	14	c	106772	106378	0.996309894
Tr4_C12I3c_T1_rc	Tr4_C12I3c_T1_rc	Tr4	C12	I3	8	c	44376	39270	0.884937804
Tr4_C12I4a	Tr5_C12I4a	Tr5	C12	I4	14	a	324470	322868	0.995062718
Tr4_C12I4a_T1_rc	Tr4_C12I4a_T1_rc	Tr4	C12	I4	8	a	183498	163350	0.890200438
Tr4_C12I4b	Tr5_C12I4b	Tr5	C12	I4	14	b	308246	306892	0.995607404
Tr4_C12I4c	Tr5_C12I4c	Tr5	C12	I4	14	c	381822	380000	0.995228143
Tr4_C12I4c_T1_rc	Tr4_C12I4c_T1_rc	Tr4	C12	I4	8	c	137132	121600	0.886736867
Tr4_C13I1a	Tr5_C13I1a	Tr5	C13	I1	14	a	785830	776124	0.987648728
Tr4_C13I1a_T1_rc	Tr4_C13I1a_T1_rc	Tr4	C13	I1	8	a	112806	109406	0.969859759
Tr4_C13I1b	Tr5_C13I1b	Tr5	C13	I1	14	b	167478	164468	0.98202749
Tr4_C13I1b_T1_rc	Tr4_C13I1b_T1_rc	Tr4	C13	I1	8	b	17568	17276	0.983378871
Tr4_C13I1c	Tr5_C13I1c	Tr5	C13	I1	14	c	184206	181714	0.986471668
Tr4_C13I1c_T1_rc	Tr4_C13I1c_T1_rc	Tr4	C13	I1	8	c	30164	29768	0.986871768
Tr4_C13I2a	Tr5_C13I2a	Tr5	C13	I2	14	a	253548	248980	0.981983688
Tr4_C13I2a_T1_rc	Tr4_C13I2a_T1_rc	Tr4	C13	I2	8	a	59396	58102	0.978214021
Tr4_C13I2b	Tr5_C13I2b	Tr5	C13	I2	14	b	888246	880110	0.990840375
Tr4_C13I2b_T1_rc	Tr4_C13I2b_T1_rc	Tr4	C13	I2	8	b	65758	64258	0.977189087
Tr4_C13I2c	Tr5_C13I2c	Tr5	C13	I2	14	c	124940	123522	0.988650552
Tr4_C13I2c_T1_rc	Tr4_C13I2c_T1_rc	Tr4	C13	I2	8	c	13780	13364	0.969811321
Tr4_C13I3a	Tr5_C13I3a	Tr5	C13	I3	14	a	487828	485094	0.994395566
Tr4_C13I3a_T1_rc	Tr4_C13I3a_T1_rc	Tr4	C13	I3	8	a	94580	91600	0.968492282
Tr4_C13I3b	Tr5_C13I3b	Tr5	C13	I3	14	b	886652	882748	0.99559692
Tr4_C13I3b_T1_rc	Tr4_C13I3b_T1_rc	Tr4	C13	I3	8	b	136646	131022	0.958842557
Tr4_C13I3c	Tr5_C13I3c	Tr5	C13	I3	14	c	218766	217602	0.994679246
Tr4_C13I3c_T1_rc	Tr4_C13I3c_T1_rc	Tr4	C13	I3	8	c	40886	39366	0.96282346
Tr4_C13I4a	Tr5_C13I4a	Tr5	C13	I4	14	a	961006	954258	0.992978192
Tr4_C13I4a_T1_rc	Tr4_C13I4a_T1_rc	Tr4	C13	I4	8	a	100834	96208	0.954122617
Tr4_C13I4b	Tr5_C13I4b	Tr5	C13	I4	14	b	794456	787996	0.99186865
Tr4_C13I4b_T1_rc	Tr4_C13I4b_T1_rc	Tr4	C13	I4	8	b	67710	61950	0.914931325
Tr4_C13I4c	Tr5_C13I4c	Tr5	C13	I4	14	c	682950	679226	0.994547185
Tr4_C13I4c_T1_rc	Tr4_C13I4c_T1_rc	Tr4	C13	I4	8	c	153040	140538	0.918308939
Tr4_C14I1a	Tr5_C14I1a	Tr5	C14	I1	14	a	1203336	1197444	0.995103612
Tr4_C14I1a_T1_rc	Tr4_C14I1a_T1_rc	Tr4	C14	I1	8	a	107590	99506	0.924862905
Tr4_C14I1b	Tr5_C14I1b	Tr5	C14	I1	14	b	263112	259646	0.986826903
Tr4_C14I1b_T1_rc	Tr4_C14I1b_T1_rc	Tr4	C14	I1	8	b	156984	143996	0.917265454
Tr4_C14I1c	Tr5_C14I1c	Tr5	C14	I1	14	c	353418	349978	0.990266483
Tr4_C14I1c_T1_rc	Tr4_C14I1c_T1_rc	Tr4	C14	I1	8	c	44894	41134	0.91624716
Tr4_C14I2a	Tr5_C14I2a	Tr5	C14	I2	14	a	433396	429430	0.990849016
Tr4_C14I2a_T1_rc	Tr4_C14I2a_T1_rc	Tr4	C14	I2	8	a	26850	24856	0.925735568
Tr4_C14I2b	Tr5_C14I2b	Tr5	C14	I2	14	b	1294542	1282794	0.990924976
Tr4_C14I2b_T1_rc	Tr4_C14I2b_T1_rc	Tr4	C14	I2	8	b	173562	159982	0.921757067
Tr4_C14I2c	Tr5_C14I2c	Tr5	C14	I2	14	c	269660	267314	0.991300156
Tr4_C14I2c_T1_rc	Tr4_C14I2c_T1_rc	Tr4	C14	I2	8	c	15366	14166	0.921905506
Tr4_C14I3a	Tr5_C14I3a	Tr5	C14	I3	14	a	510590	508820	0.996533422
Tr4_C14I3a_T1_rc	Tr4_C14I3a_T1_rc	Tr4	C14	I3	8	a	64054	58454	0.912573766
Tr4_C14I3b	Tr5_C14I3b	Tr5	C14	I3	14	b	1145682	1142116	0.996887443
Tr4_C14I3b_T1_rc	Tr4_C14I3b_T1_rc	Tr4	C14	I3	8	b	120796	110952	0.918507235
Tr4_C14I3c	Tr5_C14I3c	Tr5	C14	I3	14	c	390986	389646	0.996572767
Tr4_C14I3c_T1_rc	Tr4_C14I3c_T1_rc	Tr4	C14	I3	8	c	43626	40810	0.935451336
Tr4_C14I4a	Tr5_C14I4a	Tr5	C14	I4	14	a	1100160	1096232	0.99642961
Tr4_C14I4a_T1_rc	Tr4_C14I4a_T1_rc	Tr4	C14	I4	8	a	75984	70696	0.930406401
Tr4_C14I4b	Tr5_C14I4b	Tr5	C14	I4	14	b	1002426	999258	0.996839667
Tr4_C14I4b_T1_rc	Tr4_C14I4b_T1_rc	Tr4	C14	I4	8	b	74288	68240	0.91858712
Tr4_C14I4c	Tr5_C14I4c	Tr5	C14	I4	14	c	1170516	1166774	0.996803119
Tr4_C14I4c_T1_rc	Tr4_C14I4c_T1_rc	Tr4	C14	I4	8	c	128174	118756	0.926521759
Tr4_C15I1a	Tr5_C15I1a	Tr5	C15	I1	14	a	1023852	1021544	0.997745768
Tr4_C15I1a_T1_rc	Tr4_C15I1a_T1_rc	Tr4	C15	I1	8	a	115388	107598	0.932488647
Tr4_C15I1b	Tr5_C15I1b	Tr5	C15	I1	14	b	230688	230076	0.997347066
Tr4_C15I1b_T1_rc	Tr4_C15I1b_T1_rc	Tr4	C15	I1	8	b	118518	109916	0.927420307
Tr4_C15I1c	Tr5_C15I1c	Tr5	C15	I1	14	c	352802	352100	0.998010215
Tr4_C15I1c_T1_rc	Tr4_C15I1c_T1_rc	Tr4	C15	I1	8	c	10588	9736	0.919531545
Tr4_C15I2a	Tr5_C15I2a	Tr5	C15	I2	14	a	299648	299040	0.997970953
Tr4_C15I2a_T1_rc	Tr4_C15I2a_T1_rc	Tr4	C15	I2	8	a	11998	11094	0.924654109
Tr4_C15I2b	Tr5_C15I2b	Tr5	C15	I2	14	b	1121334	1119274	0.998162902
Tr4_C15I2b_T1_rc	Tr4_C15I2b_T1_rc	Tr4	C15	I2	8	b	193456	177210	0.916022248
Tr4_C15I2c	Tr5_C15I2c	Tr5	C15	I2	14	c	204736	204322	0.997977884
Tr4_C15I2c_T1_rc	Tr4_C15I2c_T1_rc	Tr4	C15	I2	8	c	33308	30620	0.919298667
Tr4_C15I3a	Tr5_C15I3a	Tr5	C15	I3	14	a	421834	420478	0.996785465
Tr4_C15I3a_T1_rc	Tr4_C15I3a_T1_rc	Tr4	C15	I3	8	a	125560	114638	0.913013699
Tr4_C15I3b	Tr5_C15I3b	Tr5	C15	I3	14	b	1140242	1138202	0.998210906
Tr4_C15I3b_T1_rc	Tr4_C15I3b_T1_rc	Tr4	C15	I3	8	b	129660	118774	0.916041956
Tr4_C15I3c	Tr5_C15I3c	Tr5	C15	I3	14	c	218176	217730	0.997955779
Tr4_C15I3c_T1_rc	Tr4_C15I3c_T1_rc	Tr4	C15	I3	8	c	36988	34122	0.92251541
Tr4_C15I4a	Tr5_C15I4a	Tr5	C15	I4	14	a	1051970	1049506	0.997657728
Tr4_C15I4a_T1_rc	Tr4_C15I4a_T1_rc	Tr4	C15	I4	8	a	192270	176130	0.916055547
Tr4_C15I4b	Tr5_C15I4b	Tr5	C15	I4	14	b	1191380	1189452	0.998381709
Tr4_C15I4b_T1_rc	Tr4_C15I4b_T1_rc	Tr4	C15	I4	8	b	137242	126846	0.924250594
Tr4_C15I4c	Tr5_C15I4c	Tr5	C15	I4	14	c	1482178	1479442	0.998154068
Tr4_C15I4c_T1_rc	Tr4_C15I4c_T1_rc	Tr4	C15	I4	8	c	189686	174896	0.922029037
Tr4_C1I1a	Tr5_C1I1a	Tr5	C1	I1	14	a	903438	899220	0.995331168
Tr4_C1I1a_T1_rc	Tr4_C1I1a_T1_rc	Tr4	C1	I1	8	a	162698	161138	0.990411683
Tr4_C1I1b	Tr5_C1I1b	Tr5	C1	I1	14	b	194100	193350	0.996136012
Tr4_C1I1b_T1_rc	Tr4_C1I1b_T1_rc	Tr4	C1	I1	8	b	121006	119656	0.988843528
Tr4_C1I1c	Tr5_C1I1c	Tr5	C1	I1	14	c	1694146	1687780	0.996242355
Tr4_C1I1c_T1_rc	Tr4_C1I1c_T1_rc	Tr4	C1	I1	8	c	114424	112646	0.984461302
Tr4_C1I2a	Tr5_C1I2a	Tr5	C1	I2	14	a	194204	193420	0.995963008
Tr4_C1I2a_T1_rc	Tr4_C1I2a_T1_rc	Tr4	C1	I2	8	a	50680	50162	0.989779006
Tr4_C1I2b	Tr5_C1I2b	Tr5	C1	I2	14	b	450576	448926	0.996338021
Tr4_C1I2b_T1_rc	Tr4_C1I2b_T1_rc	Tr4	C1	I2	8	b	212936	210954	0.990692039
Tr4_C1I2c	Tr5_C1I2c	Tr5	C1	I2	14	c	942626	939206	0.996371838
Tr4_C1I2c_T1_rc	Tr4_C1I2c_T1_rc	Tr4	C1	I2	8	c	50144	49524	0.987635609
Tr4_C1I3a	Tr5_C1I3a	Tr5	C1	I3	14	a	565246	563276	0.996514792
Tr4_C1I3a_T1_rc	Tr4_C1I3a_T1_rc	Tr4	C1	I3	8	a	107614	106426	0.988960544
Tr4_C1I3b	Tr5_C1I3b	Tr5	C1	I3	14	b	254990	254070	0.996392015
Tr4_C1I3b_T1_rc	Tr4_C1I3b_T1_rc	Tr4	C1	I3	8	b	129434	128066	0.989430907
Tr4_C1I3c	Tr5_C1I3c	Tr5	C1	I3	14	c	101600	101268	0.996732283
Tr4_C1I3c_T1_rc	Tr4_C1I3c_T1_rc	Tr4	C1	I3	8	c	44240	43810	0.990280289
Tr4_C1I4a	Tr5_C1I4a	Tr5	C1	I4	14	a	443804	442416	0.996872493
Tr4_C1I4a_T1_rc	Tr4_C1I4a_T1_rc	Tr4	C1	I4	8	a	188624	186630	0.989428705
Tr4_C1I4b	Tr5_C1I4b	Tr5	C1	I4	14	b	539530	537726	0.996656349
Tr4_C1I4b_T1_rc	Tr4_C1I4b_T1_rc	Tr4	C1	I4	8	b	203962	201984	0.990302115
Tr4_C1I4c	Tr5_C1I4c	Tr5	C1	I4	14	c	599560	597548	0.996644206
Tr4_C1I4c_T1_rc	Tr4_C1I4c_T1_rc	Tr4	C1	I4	8	c	191308	189528	0.990695632
Tr4_C2I1a	Tr5_C2I1a	Tr5	C2	I1	14	a	1086656	1048198	0.964608855
Tr4_C2I1a_T1_rc	Tr4_C2I1a_T1_rc	Tr4	C2	I1	8	a	301920	280102	0.927735824
Tr4_C2I1b	Tr5_C2I1b	Tr5	C2	I1	14	b	160952	155348	0.965182166
Tr4_C2I1b_T1_rc	Tr4_C2I1b_T1_rc	Tr4	C2	I1	8	b	51466	48032	0.933276338
Tr4_C2I1c	Tr5_C2I1c	Tr5	C2	I1	14	c	2269228	2191252	0.965637653
Tr4_C2I1c_T1_rc	Tr4_C2I1c_T1_rc	Tr4	C2	I1	8	c	66386	63452	0.955803935
Tr4_C2I2a	Tr5_C2I2a	Tr5	C2	I2	14	a	526070	506488	0.962776817
Tr4_C2I2a_T1_rc	Tr4_C2I2a_T1_rc	Tr4	C2	I2	8	a	57826	54582	0.943900668
Tr4_C2I2b	Tr5_C2I2b	Tr5	C2	I2	14	b	789994	762422	0.965098469
Tr4_C2I2b_T1_rc	Tr4_C2I2b_T1_rc	Tr4	C2	I2	8	b	165958	159454	0.960809361
Tr4_C2I2c	Tr5_C2I2c	Tr5	C2	I2	14	c	1637116	1599050	0.976748135
Tr4_C2I2c_T1_rc	Tr4_C2I2c_T1_rc	Tr4	C2	I2	8	c	39862	38446	0.964477447
Tr4_C2I3a	Tr5_C2I3a	Tr5	C2	I3	14	a	613368	601534	0.980706525
Tr4_C2I3a_T1_rc	Tr4_C2I3a_T1_rc	Tr4	C2	I3	8	a	123010	119496	0.971433217
Tr4_C2I3b	Tr5_C2I3b	Tr5	C2	I3	14	b	254940	249806	0.979861928
Tr4_C2I3b_T1_rc	Tr4_C2I3b_T1_rc	Tr4	C2	I3	8	b	210202	201890	0.960457084
Tr4_C2I3c	Tr5_C2I3c	Tr5	C2	I3	14	c	110756	108388	0.978619668
Tr4_C2I3c_T1_rc	Tr4_C2I3c_T1_rc	Tr4	C2	I3	8	c	63558	60730	0.955505208
Tr4_C2I4a	Tr5_C2I4a	Tr5	C2	I4	14	a	1388464	1309628	0.94322071
Tr4_C2I4a_T1_rc	Tr4_C2I4a_T1_rc	Tr4	C2	I4	8	a	210768	199390	0.946016473
Tr4_C2I4b	Tr5_C2I4b	Tr5	C2	I4	14	b	986894	959232	0.971970647
Tr4_C2I4b_T1_rc	Tr4_C2I4b_T1_rc	Tr4	C2	I4	8	b	164484	155946	0.948092216
Tr4_C2I4c	Tr5_C2I4c	Tr5	C2	I4	14	c	1304556	1267670	0.971725246
Tr4_C2I4c_T1_rc	Tr4_C2I4c_T1_rc	Tr4	C2	I4	8	c	192374	180548	0.938525996
Tr4_C3I1a	Tr5_C3I1a	Tr5	C3	I1	14	a	1105848	1087206	0.983142349
Tr4_C3I1a_T1_rc	Tr4_C3I1a_T1_rc	Tr4	C3	I1	8	a	164136	163150	0.993992786
Tr4_C3I1b	Tr5_C3I1b	Tr5	C3	I1	14	b	160450	157788	0.983409162
Tr4_C3I1b_T1_rc	Tr4_C3I1b_T1_rc	Tr4	C3	I1	8	b	88444	87924	0.994120573
Tr4_C3I1c	Tr5_C3I1c	Tr5	C3	I1	14	c	1798774	1770682	0.984382696
Tr4_C3I1c_T1_rc	Tr4_C3I1c_T1_rc	Tr4	C3	I1	8	c	16020	15750	0.983146067
Tr4_C3I2a	Tr5_C3I2a	Tr5	C3	I2	14	a	287168	285986	0.995883943
Tr4_C3I2a_T1_rc	Tr4_C3I2a_T1_rc	Tr4	C3	I2	8	a	73558	73162	0.994616493
Tr4_C3I2b	Tr5_C3I2b	Tr5	C3	I2	14	b	821060	817160	0.995250043
Tr4_C3I2b_T1_rc	Tr4_C3I2b_T1_rc	Tr4	C3	I2	8	b	195642	194780	0.995593993
Tr4_C3I2c	Tr5_C3I2c	Tr5	C3	I2	14	c	1164492	1159416	0.995641018
Tr4_C3I2c_T1_rc	Tr4_C3I2c_T1_rc	Tr4	C3	I2	8	c	25116	24708	0.983755375
Tr4_C3I3a	Tr5_C3I3a	Tr5	C3	I3	14	a	756452	752474	0.994741239
Tr4_C3I3a_T1_rc	Tr4_C3I3a_T1_rc	Tr4	C3	I3	8	a	141074	140376	0.995052242
Tr4_C3I3b	Tr5_C3I3b	Tr5	C3	I3	14	b	275650	273900	0.993651369
Tr4_C3I3b_T1_rc	Tr4_C3I3b_T1_rc	Tr4	C3	I3	8	b	202230	201280	0.995302378
Tr4_C3I3c	Tr5_C3I3c	Tr5	C3	I3	14	c	83044	82640	0.995135109
Tr4_C3I3c_T1_rc	Tr4_C3I3c_T1_rc	Tr4	C3	I3	8	c	65594	65084	0.992224899
Tr4_C3I4a	Tr5_C3I4a	Tr5	C3	I4	14	a	1695756	1691494	0.997486667
Tr4_C3I4a_T1_rc	Tr4_C3I4a_T1_rc	Tr4	C3	I4	8	a	201766	200804	0.995232101
Tr4_C3I4b	Tr5_C3I4b	Tr5	C3	I4	14	b	1352672	1349318	0.997520463
Tr4_C3I4b_T1_rc	Tr4_C3I4b_T1_rc	Tr4	C3	I4	8	b	190478	189688	0.995852539
Tr4_C3I4c	Tr5_C3I4c	Tr5	C3	I4	14	c	1046494	1044582	0.998172947
Tr4_C3I4c_T1_rc	Tr4_C3I4c_T1_rc	Tr4	C3	I4	8	c	285422	284182	0.995655556
Tr4_C4I1a	Tr5_C4I1a	Tr5	C4	I1	14	a	317626	274252	0.863443169
Tr4_C4I1a_T1_rc	Tr4_C4I1a_T1_rc	Tr4	C4	I1	8	a	101276	95962	0.947529523
Tr4_C4I1b	Tr5_C4I1b	Tr5	C4	I1	14	b	72234	62766	0.868925991
Tr4_C4I1b_T1_rc	Tr4_C4I1b_T1_rc	Tr4	C4	I1	8	b	29588	28126	0.950588076
Tr4_C4I1c	Tr5_C4I1c	Tr5	C4	I1	14	c	475190	414236	0.871727099
Tr4_C4I1c_T1_rc	Tr4_C4I1c_T1_rc	Tr4	C4	I1	8	c	2742	2590	0.94456601
Tr4_C4I2a	Tr5_C4I2a	Tr5	C4	I2	14	a	138084	116298	0.842226471
Tr4_C4I2a_T1_rc	Tr4_C4I2a_T1_rc	Tr4	C4	I2	8	a	25872	25552	0.987631416
Tr4_C4I2b	Tr5_C4I2b	Tr5	C4	I2	14	b	259256	219932	0.848319807
Tr4_C4I2b_T1_rc	Tr4_C4I2b_T1_rc	Tr4	C4	I2	8	b	181210	178382	0.984393797
Tr4_C4I2c	Tr5_C4I2c	Tr5	C4	I2	14	c	327756	279292	0.852133904
Tr4_C4I2c_T1_rc	Tr4_C4I2c_T1_rc	Tr4	C4	I2	8	c	25586	24890	0.972797624
Tr4_C4I3a	Tr5_C4I3a	Tr5	C4	I3	14	a	197528	180652	0.914564011
Tr4_C4I3a_T1_rc	Tr4_C4I3a_T1_rc	Tr4	C4	I3	8	a	114884	111070	0.966801295
Tr4_C4I3b	Tr5_C4I3b	Tr5	C4	I3	14	b	104272	94124	0.902677612
Tr4_C4I3b_T1_rc	Tr4_C4I3b_T1_rc	Tr4	C4	I3	8	b	135260	130404	0.964098773
Tr4_C4I3c	Tr5_C4I3c	Tr5	C4	I3	14	c	27272	24548	0.900117336
Tr4_C4I3c_T1_rc	Tr4_C4I3c_T1_rc	Tr4	C4	I3	8	c	19970	19016	0.952228343
Tr4_C4I4a	Tr5_C4I4a	Tr5	C4	I4	14	a	376288	371694	0.987791266
Tr4_C4I4a_T1_rc	Tr4_C4I4a_T1_rc	Tr4	C4	I4	8	a	129674	126844	0.978176041
Tr4_C4I4b	Tr5_C4I4b	Tr5	C4	I4	14	b	336808	332640	0.987624997
Tr4_C4I4b_T1_rc	Tr4_C4I4b_T1_rc	Tr4	C4	I4	8	b	138946	135834	0.97760281
Tr4_C4I4c	Tr5_C4I4c	Tr5	C4	I4	14	c	412088	407134	0.987978296
Tr4_C4I4c_T1_rc	Tr4_C4I4c_T1_rc	Tr4	C4	I4	8	c	128540	123648	0.961941808
Tr4_C5I1a	Tr5_C5I1a	Tr5	C5	I1	14	a	728532	683796	0.938594324
Tr4_C5I1a_T1_rc	Tr4_C5I1a_T1_rc	Tr4	C5	I1	8	a	172312	153170	0.888910813
Tr4_C5I1b	Tr5_C5I1b	Tr5	C5	I1	14	b	168896	160548	0.950573134
Tr4_C5I1b_T1_rc	Tr4_C5I1b_T1_rc	Tr4	C5	I1	8	b	48928	43474	0.888530085
Tr4_C5I1c	Tr5_C5I1c	Tr5	C5	I1	14	c	1434544	1360272	0.948226057
Tr4_C5I1c_T1_rc	Tr4_C5I1c_T1_rc	Tr4	C5	I1	8	c	70792	61776	0.872640976
Tr4_C5I2a	Tr5_C5I2a	Tr5	C5	I2	14	a	243522	234838	0.964339977
Tr4_C5I2a_T1_rc	Tr4_C5I2a_T1_rc	Tr4	C5	I2	8	a	91532	82578	0.902176288
Tr4_C5I2b	Tr5_C5I2b	Tr5	C5	I2	14	b	674048	646094	0.958528176
Tr4_C5I2b_T1_rc	Tr4_C5I2b_T1_rc	Tr4	C5	I2	8	b	216676	195518	0.902351899
Tr4_C5I2c	Tr5_C5I2c	Tr5	C5	I2	14	c	1573394	1501680	0.954420825
Tr4_C5I2c_T1_rc	Tr4_C5I2c_T1_rc	Tr4	C5	I2	8	c	51516	46158	0.895993478
Tr4_C5I3a	Tr5_C5I3a	Tr5	C5	I3	14	a	563588	522858	0.927730896
Tr4_C5I3a_T1_rc	Tr4_C5I3a_T1_rc	Tr4	C5	I3	8	a	275404	246272	0.894220854
Tr4_C5I3b	Tr5_C5I3b	Tr5	C5	I3	14	b	263662	246112	0.933437507
Tr4_C5I3b_T1_rc	Tr4_C5I3b_T1_rc	Tr4	C5	I3	8	b	196890	172836	0.877830261
Tr4_C5I3c	Tr5_C5I3c	Tr5	C5	I3	14	c	76388	71122	0.931062471
Tr4_C5I3c_T1_rc	Tr4_C5I3c_T1_rc	Tr4	C5	I3	8	c	99902	87968	0.880542932
Tr4_C5I4a	Tr5_C5I4a	Tr5	C5	I4	14	a	821334	808930	0.98489774
Tr4_C5I4a_T1_rc	Tr4_C5I4a_T1_rc	Tr4	C5	I4	8	a	302626	261740	0.864895944
Tr4_C5I4b	Tr5_C5I4b	Tr5	C5	I4	14	b	681664	669658	0.982387217
Tr4_C5I4b_T1_rc	Tr4_C5I4b_T1_rc	Tr4	C5	I4	8	b	167126	149782	0.896222012
Tr4_C5I4c	Tr5_C5I4c	Tr5	C5	I4	14	c	810502	785330	0.968942705
Tr4_C5I4c_T1_rc	Tr4_C5I4c_T1_rc	Tr4	C5	I4	8	c	252460	218470	0.86536481
Tr4_C6I1a	Tr5_C6I1a	Tr5	C6	I1	14	a	1027016	973254	0.947652227
Tr4_C6I1a_T1_rc	Tr4_C6I1a_T1_rc	Tr4	C6	I1	8	a	128368	127242	0.991228344
Tr4_C6I1b	Tr5_C6I1b	Tr5	C6	I1	14	b	185590	177282	0.955234657
Tr4_C6I1b_T1_rc	Tr4_C6I1b_T1_rc	Tr4	C6	I1	8	b	29132	28692	0.984896334
Tr4_C6I1c	Tr5_C6I1c	Tr5	C6	I1	14	c	1616956	1584398	0.979864635
Tr4_C6I1c_T1_rc	Tr4_C6I1c_T1_rc	Tr4	C6	I1	8	c	28984	28748	0.991857577
Tr4_C6I2a	Tr5_C6I2a	Tr5	C6	I2	14	a	406482	404640	0.995468434
Tr4_C6I2a_T1_rc	Tr4_C6I2a_T1_rc	Tr4	C6	I2	8	a	2286	2258	0.987751531
Tr4_C6I2b	Tr5_C6I2b	Tr5	C6	I2	14	b	798004	791752	0.992165453
Tr4_C6I2b_T1_rc	Tr4_C6I2b_T1_rc	Tr4	C6	I2	8	b	208348	206934	0.993213278
Tr4_C6I2c	Tr5_C6I2c	Tr5	C6	I2	14	c	1458134	1445510	0.991342359
Tr4_C6I2c_T1_rc	Tr4_C6I2c_T1_rc	Tr4	C6	I2	8	c	35570	35284	0.991959516
Tr4_C6I3a	Tr5_C6I3a	Tr5	C6	I3	14	a	657308	653826	0.994702636
Tr4_C6I3a_T1_rc	Tr4_C6I3a_T1_rc	Tr4	C6	I3	8	a	174376	173174	0.99310685
Tr4_C6I3b	Tr5_C6I3b	Tr5	C6	I3	14	b	132916	132060	0.993559842
Tr4_C6I3b_T1_rc	Tr4_C6I3b_T1_rc	Tr4	C6	I3	8	b	239134	237526	0.993275737
Tr4_C6I3c	Tr5_C6I3c	Tr5	C6	I3	14	c	111324	110660	0.994035428
Tr4_C6I3c_T1_rc	Tr4_C6I3c_T1_rc	Tr4	C6	I3	8	c	38730	38258	0.987813065
Tr4_C6I4a	Tr5_C6I4a	Tr5	C6	I4	14	a	1061940	1055934	0.994344313
Tr4_C6I4a_T1_rc	Tr4_C6I4a_T1_rc	Tr4	C6	I4	8	a	319108	316702	0.992460233
Tr4_C6I4b	Tr5_C6I4b	Tr5	C6	I4	14	b	941750	926102	0.983384125
Tr4_C6I4b_T1_rc	Tr4_C6I4b_T1_rc	Tr4	C6	I4	8	b	260444	258498	0.992528144
Tr4_C6I4c	Tr5_C6I4c	Tr5	C6	I4	14	c	1169088	1153674	0.986815364
Tr4_C6I4c_T1_rc	Tr4_C6I4c_T1_rc	Tr4	C6	I4	8	c	104890	104140	0.992849652
Tr4_C7I1a	Tr5_C7I1a	Tr5	C7	I1	14	a	738674	732190	0.991222109
Tr4_C7I1a_T1_rc	Tr4_C7I1a_T1_rc	Tr4	C7	I1	8	a	314346	282146	0.897565103
Tr4_C7I1b	Tr5_C7I1b	Tr5	C7	I1	14	b	135594	134358	0.990884552
Tr4_C7I1b_T1_rc	Tr4_C7I1b_T1_rc	Tr4	C7	I1	8	b	107700	95402	0.885812442
Tr4_C7I1c	Tr5_C7I1c	Tr5	C7	I1	14	c	779796	774512	0.993223869
Tr4_C7I1c_T1_rc	Tr4_C7I1c_T1_rc	Tr4	C7	I1	8	c	55292	50144	0.906894307
Tr4_C7I2a	Tr5_C7I2a	Tr5	C7	I2	14	a	74572	73966	0.991873625
Tr4_C7I2a_T1_rc	Tr4_C7I2a_T1_rc	Tr4	C7	I2	8	a	103868	94844	0.913120499
Tr4_C7I2b	Tr5_C7I2b	Tr5	C7	I2	14	b	470620	465818	0.989796439
Tr4_C7I2b_T1_rc	Tr4_C7I2b_T1_rc	Tr4	C7	I2	8	b	196776	181856	0.924177745
Tr4_C7I2c	Tr5_C7I2c	Tr5	C7	I2	14	c	755872	751050	0.993620613
Tr4_C7I2c_T1_rc	Tr4_C7I2c_T1_rc	Tr4	C7	I2	8	c	78794	71810	0.911363809
Tr4_C7I3a	Tr5_C7I3a	Tr5	C7	I3	14	a	464544	459954	0.990119343
Tr4_C7I3a_T1_rc	Tr4_C7I3a_T1_rc	Tr4	C7	I3	8	a	142646	130540	0.915132566
Tr4_C7I3b	Tr5_C7I3b	Tr5	C7	I3	14	b	214316	213204	0.9948114
Tr4_C7I3b_T1_rc	Tr4_C7I3b_T1_rc	Tr4	C7	I3	8	b	184604	166000	0.899222119
Tr4_C7I3c	Tr5_C7I3c	Tr5	C7	I3	14	c	90582	90160	0.995341238
Tr4_C7I3c_T1_rc	Tr4_C7I3c_T1_rc	Tr4	C7	I3	8	c	87244	78222	0.896588877
Tr4_C7I4a	Tr5_C7I4a	Tr5	C7	I4	14	a	1494858	1485432	0.993694384
Tr4_C7I4a_T1_rc	Tr4_C7I4a_T1_rc	Tr4	C7	I4	8	a	282224	251626	0.891582573
Tr4_C7I4b	Tr5_C7I4b	Tr5	C7	I4	14	b	775728	771928	0.995101376
Tr4_C7I4b_T1_rc	Tr4_C7I4b_T1_rc	Tr4	C7	I4	8	b	290298	264862	0.912379693
Tr4_C7I4c	Tr5_C7I4c	Tr5	C7	I4	14	c	1032126	1020906	0.989129234
Tr4_C7I4c_T1_rc	Tr4_C7I4c_T1_rc	Tr4	C7	I4	8	c	158366	144396	0.911786621
Tr4_C8I1a	Tr5_C8I1a	Tr5	C8	I1	14	a	824718	801016	0.971260479
Tr4_C8I1a_T1_rc	Tr4_C8I1a_T1_rc	Tr4	C8	I1	8	a	181110	167304	0.923770084
Tr4_C8I1b	Tr5_C8I1b	Tr5	C8	I1	14	b	272702	262524	0.962677208
Tr4_C8I1b_T1_rc	Tr4_C8I1b_T1_rc	Tr4	C8	I1	8	b	61278	56530	0.922517053
Tr4_C8I1c	Tr5_C8I1c	Tr5	C8	I1	14	c	1106672	1079496	0.975443492
Tr4_C8I1c_T1_rc	Tr4_C8I1c_T1_rc	Tr4	C8	I1	8	c	58094	53708	0.92450167
Tr4_C8I2a	Tr5_C8I2a	Tr5	C8	I2	14	a	284574	279474	0.982078475
Tr4_C8I2a_T1_rc	Tr4_C8I2a_T1_rc	Tr4	C8	I2	8	a	99106	91480	0.923052086
Tr4_C8I2b	Tr5_C8I2b	Tr5	C8	I2	14	b	883576	872956	0.98798066
Tr4_C8I2b_T1_rc	Tr4_C8I2b_T1_rc	Tr4	C8	I2	8	b	240560	232356	0.965896242
Tr4_C8I2c	Tr5_C8I2c	Tr5	C8	I2	14	c	1639606	1624208	0.990608719
Tr4_C8I2c_T1_rc	Tr4_C8I2c_T1_rc	Tr4	C8	I2	8	c	29560	28462	0.96285521
Tr4_C8I3a	Tr5_C8I3a	Tr5	C8	I3	14	a	883890	878478	0.993877066
Tr4_C8I3a_T1_rc	Tr4_C8I3a_T1_rc	Tr4	C8	I3	8	a	122658	119126	0.971204487
Tr4_C8I3b	Tr5_C8I3b	Tr5	C8	I3	14	b	341232	339824	0.995873775
Tr4_C8I3b_T1_rc	Tr4_C8I3b_T1_rc	Tr4	C8	I3	8	b	152920	148722	0.972547737
Tr4_C8I3c	Tr5_C8I3c	Tr5	C8	I3	14	c	130610	129980	0.99517648
Tr4_C8I3c_T1_rc	Tr4_C8I3c_T1_rc	Tr4	C8	I3	8	c	111260	107934	0.970106058
Tr4_C8I4a	Tr5_C8I4a	Tr5	C8	I4	14	a	1555550	1548884	0.995714699
Tr4_C8I4a_T1_rc	Tr4_C8I4a_T1_rc	Tr4	C8	I4	8	a	119662	116402	0.972756598
Tr4_C8I4b	Tr5_C8I4b	Tr5	C8	I4	14	b	1862326	1841442	0.988786066
Tr4_C8I4b_T1_rc	Tr4_C8I4b_T1_rc	Tr4	C8	I4	8	b	182292	177960	0.976235929
Tr4_C8I4c	Tr5_C8I4c	Tr5	C8	I4	14	c	1470908	1444982	0.982374153
Tr4_C8I4c_T1_rc	Tr4_C8I4c_T1_rc	Tr4	C8	I4	8	c	178724	174852	0.97833531
Tr4_C9I1a	Tr5_C9I1a	Tr5	C9	I1	14	a	961972	943020	0.980298803
Tr4_C9I1a_T1_rc	Tr4_C9I1a_T1_rc	Tr4	C9	I1	8	a	159088	158458	0.996039928
Tr4_C9I1b	Tr5_C9I1b	Tr5	C9	I1	14	b	136736	134162	0.981175404
Tr4_C9I1b_T1_rc	Tr4_C9I1b_T1_rc	Tr4	C9	I1	8	b	45366	44484	0.980558127
Tr4_C9I1c	Tr5_C9I1c	Tr5	C9	I1	14	c	193228	188528	0.975676403
Tr4_C9I1c_T1_rc	Tr4_C9I1c_T1_rc	Tr4	C9	I1	8	c	73208	72916	0.996011365
Tr4_C9I2a	Tr5_C9I2a	Tr5	C9	I2	14	a	199264	198772	0.997530914
Tr4_C9I2a_T1_rc	Tr4_C9I2a_T1_rc	Tr4	C9	I2	8	a	83604	83074	0.99366059
Tr4_C9I2b	Tr5_C9I2b	Tr5	C9	I2	14	b	500370	499118	0.997497852
Tr4_C9I2b_T1_rc	Tr4_C9I2b_T1_rc	Tr4	C9	I2	8	b	179746	179150	0.99668421
Tr4_C9I2c	Tr5_C9I2c	Tr5	C9	I2	14	c	167560	167084	0.997159227
Tr4_C9I2c_T1_rc	Tr4_C9I2c_T1_rc	Tr4	C9	I2	8	c	40066	39830	0.994109719
Tr4_C9I3a	Tr5_C9I3a	Tr5	C9	I3	14	a	423906	422816	0.997428675
Tr4_C9I3a_T1_rc	Tr4_C9I3a_T1_rc	Tr4	C9	I3	8	a	77480	76316	0.984976768
Tr4_C9I3b	Tr5_C9I3b	Tr5	C9	I3	14	b	780604	778590	0.997419947
Tr4_C9I3b_T1_rc	Tr4_C9I3b_T1_rc	Tr4	C9	I3	8	b	134476	134090	0.997129599
Tr4_C9I3c	Tr5_C9I3c	Tr5	C9	I3	14	c	292102	291352	0.997432404
Tr4_C9I3c_T1_rc	Tr4_C9I3c_T1_rc	Tr4	C9	I3	8	c	55972	55660	0.994425784
Tr4_C9I4a	Tr5_C9I4a	Tr5	C9	I4	14	a	697288	695732	0.997768497
Tr4_C9I4a_T1_rc	Tr4_C9I4a_T1_rc	Tr4	C9	I4	8	a	225436	224604	0.996309374
Tr4_C9I4b	Tr5_C9I4b	Tr5	C9	I4	14	b	669782	668490	0.998071014
Tr4_C9I4b_T1_rc	Tr4_C9I4b_T1_rc	Tr4	C9	I4	8	b	196972	196346	0.996821883
Tr4_C9I4c	Tr5_C9I4c	Tr5	C9	I4	14	c	1001314	999422	0.998110483
Tr4_C9I4c_T1_rc	Tr4_C9I4c_T1_rc	Tr4	C9	I4	8	c	205822	205092	0.996453246
Tr4_NCI1a	Tr5_NCI1a	Tr5	NC	I1	14	a	51598	16484	0.319469747
Tr4_NCI1a_T1_rc	Tr4_NCI1a_T1_rc	Tr4	NC	I1	8	a	8372	460	0.054945055
Tr4_NCI1b	Tr5_NCI1b	Tr5	NC	I1	14	b	13596	3590	0.264048249
Tr4_NCI1b_T1_rc	Tr4_NCI1b_T1_rc	Tr4	NC	I1	8	b	9540	56	0.005870021
Tr4_NCI1c	Tr5_NCI1c	Tr5	NC	I1	14	c	30786	6492	0.210875073
Tr4_NCI1c_T1_rc	Tr4_NCI1c_T1_rc	Tr4	NC	I1	8	c	186	100	0.537634409
Tr4_NCI2a	Tr5_NCI2a	Tr5	NC	I2	14	a	56172	6796	0.120985544
Tr4_NCI2a_T1_rc	Tr4_NCI2a_T1_rc	Tr4	NC	I2	8	a	17290	356	0.020589936
Tr4_NCI2b	Tr5_NCI2b	Tr5	NC	I2	14	b	93592	15442	0.164992734
Tr4_NCI2b_T1_rc	Tr4_NCI2b_T1_rc	Tr4	NC	I2	8	b	83254	5420	0.065101977
Tr4_NCI2c	Tr5_NCI2c	Tr5	NC	I2	14	c	20190	3678	0.182169391
Tr4_NCI2c_T1_rc	Tr4_NCI2c_T1_rc	Tr4	NC	I2	8	c	6786	738	0.108753316
Tr4_NCI3a	Tr5_NCI3a	Tr5	NC	I3	14	a	36670	12206	0.332860649
Tr4_NCI3a_T1_rc	Tr4_NCI3a_T1_rc	Tr4	NC	I3	8	a	29968	4552	0.151895355
Tr4_NCI3b	Tr5_NCI3b	Tr5	NC	I3	14	b	81020	15674	0.193458405
Tr4_NCI3b_T1_rc	Tr4_NCI3b_T1_rc	Tr4	NC	I3	8	b	92512	79688	0.861380145
Tr4_NCI3c	Tr5_NCI3c	Tr5	NC	I3	14	c	31626	5344	0.168974894
Tr4_NCI3c_T1_rc	Tr4_NCI3c_T1_rc	Tr4	NC	I3	8	c	33002	24634	0.74643961
Tr4_NCI4a	Tr5_NCI4a	Tr5	NC	I4	14	a	160228	17190	0.107284619
Tr4_NCI4a_T1_rc	Tr4_NCI4a_T1_rc	Tr4	NC	I4	8	a	57456	1068	0.018588137
Tr4_NCI4b	Tr5_NCI4b	Tr5	NC	I4	14	b	88652	15570	0.175630555
Tr4_NCI4b_T1_rc	Tr4_NCI4b_T1_rc	Tr4	NC	I4	8	b	83806	28800	0.343650813
Tr4_NCI4c	Tr5_NCI4c	Tr5	NC	I4	14	c	164632	16572	0.100660868
Tr4_NCI4c_T1_rc	Tr4_NCI4c_T1_rc	Tr4	NC	I4	8	c	98152	3614	0.036820442
