# Supplementary material for: Impact of timing on the invasion of synthetic bacterial communities
Source: ISME J. 2024 Nov 5;18(1):wrae220. doi: 10.1093/ismejo/wrae220 (PMC11605641; doi:10.1093/ismejo/wrae220)
Supplement: Supplementary_wrae220 [file supplementary_wrae220.zip › Supplementary_wrae220/supplementary_data_4.csv]

community	Pool_n
C1	2
C2	4
C3	3
C4	2
C5	4
C6	4
C7	6
C8	9
C9	6
C10	6
C11	7
C12	3
C13	7
C14	9
C15	10
