# Supplementary material for: Impact of timing on the invasion of synthetic bacterial communities
Source: ISME J. 2024 Nov 5;18(1):wrae220. doi: 10.1093/ismejo/wrae220 (PMC11605641; doi:10.1093/ismejo/wrae220)
Supplement: Supplementary_wrae220 [file supplementary_wrae220.zip › Supplementary_wrae220/supplementary_data_6.csv]

community	filtrate	treatment	invader	rep	name	T1	T6	delta6
C1	T7	Late Invasion	I1	a	Tr2_C1I1a	0.28508	0.27852	-0.00656
C1	T7	Late Invasion	I1	b	Tr2_C1I1b	0.28586	0.27526	-0.0106
C1	T7	Late Invasion	I1	c	Tr2_C1I1c	0.29232	0.29038	-0.00194
C1	T7	Late Invasion	I2	a	Tr2_C1I2a	0.31424	0.28082	-0.03342
C1	T7	Late Invasion	I2	b	Tr2_C1I2b	0.32176	0.28336	-0.0384
C1	T7	Late Invasion	I2	c	Tr2_C1I2c	0.3513	0.28668	-0.06462
C1	T7	Late Invasion	I4	a	Tr2_C1I4a	0.35416	0.27814	-0.07602
C1	T7	Late Invasion	I4	b	Tr2_C1I4b	0.37482	0.27096	-0.10386
C1	T7	Late Invasion	I4	c	Tr2_C1I4c	0.41368	0.27466	-0.13902
C10	T7	Late Invasion	I1	a	Tr2_C10I1a	0.30762	0.4247	0.11708
C10	T7	Late Invasion	I1	b	Tr2_C10I1b	0.3166	0.42276	0.10616
C10	T7	Late Invasion	I1	c	Tr2_C10I1c	0.3265	0.4102	0.0837
C10	T7	Late Invasion	I2	a	Tr2_C10I2a	0.32772	0.41326	0.08554
C10	T7	Late Invasion	I2	b	Tr2_C10I2b	0.3314	0.42346	0.09206
C10	T7	Late Invasion	I2	c	Tr2_C10I2c	0.3348	0.43212	0.09732
C10	T7	Late Invasion	I4	a	Tr2_C10I4a	0.32728	0.47004	0.14276
C10	T7	Late Invasion	I4	b	Tr2_C10I4b	0.32154	0.48708	0.16554
C10	T7	Late Invasion	I4	c	Tr2_C10I4c	0.33954	0.46864	0.1291
C11	T7	Late Invasion	I1	a	Tr2_C11I1a	0.1382	0.12768	-0.01052
C11	T7	Late Invasion	I1	b	Tr2_C11I1b	0.15282	0.12646	-0.02636
C11	T7	Late Invasion	I1	c	Tr2_C11I1c	0.15448	0.12692	-0.02756
C11	T7	Late Invasion	I2	a	Tr2_C11I2a	0.15136	0.11962	-0.03174
C11	T7	Late Invasion	I2	b	Tr2_C11I2b	0.15786	0.11842	-0.03944
C11	T7	Late Invasion	I2	c	Tr2_C11I2c	0.15868	0.12142	-0.03726
C11	T7	Late Invasion	I4	a	Tr2_C11I4a	0.26158	0.12942	-0.13216
C11	T7	Late Invasion	I4	b	Tr2_C11I4b	0.26458	0.1219	-0.14268
C11	T7	Late Invasion	I4	c	Tr2_C11I4c	0.25142	0.11678	-0.13464
C12	T7	Late Invasion	I1	a	Tr2_C12I1a	0.33756	0.6618	0.32424
C12	T7	Late Invasion	I1	b	Tr2_C12I1b	0.36206	0.7139	0.35184
C12	T7	Late Invasion	I1	c	Tr2_C12I1c	0.40348	0.70846	0.30498
C12	T7	Late Invasion	I2	a	Tr2_C12I2a	0.40642	0.69702	0.2906
C12	T7	Late Invasion	I2	b	Tr2_C12I2b	0.37322	0.6846	0.31138
C12	T7	Late Invasion	I2	c	Tr2_C12I2c	0.39068	0.82636	0.43568
C12	T7	Late Invasion	I4	a	Tr2_C12I4a	0.43412	0.78438	0.35026
C12	T7	Late Invasion	I4	b	Tr2_C12I4b	0.43158	0.7496	0.31802
C12	T7	Late Invasion	I4	c	Tr2_C12I4c	0.44142	0.65966	0.21824
C13	T7	Late Invasion	I1	a	Tr2_C13I1a	0.2098	0.32694	0.11714
C13	T7	Late Invasion	I1	b	Tr2_C13I1b	0.21106	0.29824	0.08718
C13	T7	Late Invasion	I1	c	Tr2_C13I1c	0.2124	0.34002	0.12762
C13	T7	Late Invasion	I2	a	Tr2_C13I2a	0.21282	0.3264	0.11358
C13	T7	Late Invasion	I2	b	Tr2_C13I2b	0.21492	0.32682	0.1119
C13	T7	Late Invasion	I2	c	Tr2_C13I2c	0.21654	0.34414	0.1276
C13	T7	Late Invasion	I4	a	Tr2_C13I4a	0.22492	0.3207	0.09578
C13	T7	Late Invasion	I4	b	Tr2_C13I4b	0.22486	0.34852	0.12366
C13	T7	Late Invasion	I4	c	Tr2_C13I4c	0.22358	0.29594	0.07236
C14	T7	Late Invasion	I1	a	Tr2_C14I1a	0.42634	0.24388	-0.18246
C14	T7	Late Invasion	I1	b	Tr2_C14I1b	0.38522	0.23248	-0.15274
C14	T7	Late Invasion	I1	c	Tr2_C14I1c	0.40174	0.23428	-0.16746
C14	T7	Late Invasion	I2	a	Tr2_C14I2a	0.39602	0.69318	0.29716
C14	T7	Late Invasion	I2	b	Tr2_C14I2b	0.40128	0.21154	-0.18974
C14	T7	Late Invasion	I2	c	Tr2_C14I2c	0.4179	0.23588	-0.18202
C14	T7	Late Invasion	I4	a	Tr2_C14I4a	0.44228	0.21198	-0.2303
C14	T7	Late Invasion	I4	b	Tr2_C14I4b	0.44534	0.24448	-0.20086
C14	T7	Late Invasion	I4	c	Tr2_C14I4c	0.4669	0.23752	-0.22938
C15	T7	Late Invasion	I1	a	Tr2_C15I1a	0.28472	0.61604	0.33132
C15	T7	Late Invasion	I1	b	Tr2_C15I1b	0.27484	0.61318	0.33834
C15	T7	Late Invasion	I1	c	Tr2_C15I1c	0.29666	0.56988	0.27322
C15	T7	Late Invasion	I2	a	Tr2_C15I2a	0.2784	0.5408	0.2624
C15	T7	Late Invasion	I2	b	Tr2_C15I2b	0.29036	0.53472	0.24436
C15	T7	Late Invasion	I2	c	Tr2_C15I2c	0.30808	0.59114	0.28306
C15	T7	Late Invasion	I4	a	Tr2_C15I4a	0.32744	0.61112	0.28368
C15	T7	Late Invasion	I4	b	Tr2_C15I4b	0.30504	0.63836	0.33332
C15	T7	Late Invasion	I4	c	Tr2_C15I4c	0.30526	0.6092	0.30394
C2	T7	Late Invasion	I1	a	Tr2_C2I1a	0.415	0.46208	0.04708
C2	T7	Late Invasion	I1	b	Tr2_C2I1b	0.41278	0.49584	0.08306
C2	T7	Late Invasion	I1	c	Tr2_C2I1c	0.42054	0.46326	0.04272
C2	T7	Late Invasion	I2	a	Tr2_C2I2a	0.41876	0.44398	0.02522
C2	T7	Late Invasion	I2	b	Tr2_C2I2b	0.44818	0.44186	-0.00632
C2	T7	Late Invasion	I2	c	Tr2_C2I2c	0.44776	0.45118	0.00342
C2	T7	Late Invasion	I4	a	Tr2_C2I4a	0.47802	0.45738	-0.02064
C2	T7	Late Invasion	I4	b	Tr2_C2I4b	0.48884	0.50602	0.01718
C2	T7	Late Invasion	I4	c	Tr2_C2I4c	0.48844	0.5137	0.02526
C3	T7	Late Invasion	I1	a	Tr2_C3I1a	0.31474	0.11804	-0.1967
C3	T7	Late Invasion	I1	b	Tr2_C3I1b	0.3173	0.13582	-0.18148
C3	T7	Late Invasion	I1	c	Tr2_C3I1c	0.32594	0.13946	-0.18648
C3	T7	Late Invasion	I2	a	Tr2_C3I2a	0.3281	0.14058	-0.18752
C3	T7	Late Invasion	I2	b	Tr2_C3I2b	0.34704	0.14698	-0.20006
C3	T7	Late Invasion	I2	c	Tr2_C3I2c	0.35424	0.15828	-0.19596
C3	T7	Late Invasion	I4	a	Tr2_C3I4a	0.36956	0.22792	-0.14164
C3	T7	Late Invasion	I4	b	Tr2_C3I4b	0.37212	0.29948	-0.07264
C3	T7	Late Invasion	I4	c	Tr2_C3I4c	0.4039	0.23202	-0.17188
C4	T7	Late Invasion	I1	a	Tr2_C4I1a	0.38912	0.25856	-0.13056
C4	T7	Late Invasion	I1	b	Tr2_C4I1b	0.36318	0.60916	0.24598
C4	T7	Late Invasion	I1	c	Tr2_C4I1c	0.36616	0.29898	-0.06718
C4	T7	Late Invasion	I2	a	Tr2_C4I2a	0.38738	0.20204	-0.18534
C4	T7	Late Invasion	I2	b	Tr2_C4I2b	0.41664	0.49424	0.0776
C4	T7	Late Invasion	I2	c	Tr2_C4I2c	0.45158	0.19868	-0.2529
C4	T7	Late Invasion	I4	a	Tr2_C4I4a	0.42638	0.23506	-0.19132
C4	T7	Late Invasion	I4	b	Tr2_C4I4b	0.43354	0.22472	-0.20882
C4	T7	Late Invasion	I4	c	Tr2_C4I4c	0.4444	0.23422	-0.21018
C5	T7	Late Invasion	I1	a	Tr2_C5I1a	0.3001	0.43754	0.13744
C5	T7	Late Invasion	I1	b	Tr2_C5I1b	0.29762	0.37784	0.08022
C5	T7	Late Invasion	I1	c	Tr2_C5I1c	0.29952	0.33082	0.0313
C5	T7	Late Invasion	I2	a	Tr2_C5I2a	0.29164	0.3172	0.02556
C5	T7	Late Invasion	I2	b	Tr2_C5I2b	0.31894	0.27316	-0.04578
C5	T7	Late Invasion	I2	c	Tr2_C5I2c	0.3349	0.29194	-0.04296
C5	T7	Late Invasion	I4	a	Tr2_C5I4a	0.3516	0.3545	0.0029
C5	T7	Late Invasion	I4	b	Tr2_C5I4b	0.33476	0.3533	0.01854
C5	T7	Late Invasion	I4	c	Tr2_C5I4c	0.33048	0.36604	0.03556
C6	T7	Late Invasion	I1	a	Tr2_C6I1a	0.34334	0.29738	-0.04596
C6	T7	Late Invasion	I1	b	Tr2_C6I1b	0.31716	0.26698	-0.05018
C6	T7	Late Invasion	I1	c	Tr2_C6I1c	0.32524	0.25642	-0.06882
C6	T7	Late Invasion	I2	a	Tr2_C6I2a	0.3308	0.2857	-0.0451
C6	T7	Late Invasion	I2	b	Tr2_C6I2b	0.3518	0.27024	-0.08156
C6	T7	Late Invasion	I2	c	Tr2_C6I2c	0.36038	0.29322	-0.06716
C6	T7	Late Invasion	I4	a	Tr2_C6I4a	0.34958	0.31432	-0.03526
C6	T7	Late Invasion	I4	b	Tr2_C6I4b	0.33168	0.3045	-0.02718
C6	T7	Late Invasion	I4	c	Tr2_C6I4c	0.33266	0.31552	-0.01714
C7	T7	Late Invasion	I1	a	Tr2_C7I1a	0.33242	0.42772	0.0953
C7	T7	Late Invasion	I1	b	Tr2_C7I1b	0.3144	0.3877	0.0733
C7	T7	Late Invasion	I1	c	Tr2_C7I1c	0.32412	0.3665	0.04238
C7	T7	Late Invasion	I2	a	Tr2_C7I2a	0.3812	0.34336	-0.03784
C7	T7	Late Invasion	I2	b	Tr2_C7I2b	0.36442	0.36944	0.00502
C7	T7	Late Invasion	I2	c	Tr2_C7I2c	0.3328	0.43408	0.10128
C7	T7	Late Invasion	I4	a	Tr2_C7I4a	0.36728	0.47912	0.11184
C7	T7	Late Invasion	I4	b	Tr2_C7I4b	0.34446	0.46334	0.11888
C7	T7	Late Invasion	I4	c	Tr2_C7I4c	0.33864	0.42896	0.09032
C8	T7	Late Invasion	I1	a	Tr2_C8I1a	0.27316	0.24782	-0.02534
C8	T7	Late Invasion	I1	b	Tr2_C8I1b	0.27226	0.26252	-0.00974
C8	T7	Late Invasion	I1	c	Tr2_C8I1c	0.2784	0.26016	-0.01824
C8	T7	Late Invasion	I2	a	Tr2_C8I2a	0.28152	0.25392	-0.0276
C8	T7	Late Invasion	I2	b	Tr2_C8I2b	0.2863	0.28854	0.00224
C8	T7	Late Invasion	I2	c	Tr2_C8I2c	0.30308	0.2844	-0.01868
C8	T7	Late Invasion	I4	a	Tr2_C8I4a	0.27698	0.42528	0.1483
C8	T7	Late Invasion	I4	b	Tr2_C8I4b	0.2582	0.3336	0.0754
C8	T7	Late Invasion	I4	c	Tr2_C8I4c	0.2546	0.30604	0.05144
C9	T7	Late Invasion	I1	a	Tr2_C9I1a	0.29302	0.316	0.02298
C9	T7	Late Invasion	I1	b	Tr2_C9I1b	0.28602	0.3449	0.05888
C9	T7	Late Invasion	I1	c	Tr2_C9I1c	0.28172	0.34866	0.06694
C9	T7	Late Invasion	I2	a	Tr2_C9I2a	0.27514	0.35494	0.0798
C9	T7	Late Invasion	I2	b	Tr2_C9I2b	0.2744	0.36838	0.09398
C9	T7	Late Invasion	I2	c	Tr2_C9I2c	0.28028	0.40728	0.127
C9	T7	Late Invasion	I4	a	Tr2_C9I4a	0.27208	0.57716	0.30508
C9	T7	Late Invasion	I4	b	Tr2_C9I4b	0.2731	0.50064	0.22754
C9	T7	Late Invasion	I4	c	Tr2_C9I4c	0.27748	0.44616	0.16868
Control	T7	Late Invasion	I1	a	Tr2_ControlI1a	0.04246	0.04304	0.00058
Control	T7	Late Invasion	I1	b	Tr2_ControlI1b	0.0431	0.04436	0.00126
Control	T7	Late Invasion	I1	c	Tr2_ControlI1c	0.04242	0.04404	0.00162
Control	T7	Late Invasion	I2	a	Tr2_ControlI2a	0.04324	0.04402	0.00078
Control	T7	Late Invasion	I2	b	Tr2_ControlI2b	0.04448	0.04404	-0.00044
Control	T7	Late Invasion	I2	c	Tr2_ControlI2c	0.04336	0.04364	0.00028
Control	T7	Late Invasion	I4	a	Tr2_ControlI4a	0.04258	0.04418	0.0016
Control	T7	Late Invasion	I4	b	Tr2_ControlI4b	0.04252	0.04298	0.00046
Control	T7	Late Invasion	I4	c	Tr2_ControlI4c	0.0431	0.04316	6.00E-05
