# Supplementary material for: Impact of timing on the invasion of synthetic bacterial communities
Source: ISME J. 2024 Nov 5;18(1):wrae220. doi: 10.1093/ismejo/wrae220 (PMC11605641; doi:10.1093/ismejo/wrae220)
Supplement: Supplementary_wrae220 [file supplementary_wrae220.zip › Supplementary_wrae220/supplementary_data_7.csv]

x	efr-133-R2A-84_S152	MEB024_S129	lyk4-R2A-10_S69	efr-133-TYG-5_S79	FR229a_S127	lyk4-R2A-8_S103	fls2-241-R2A-110_S136	fls2-241-TYG-175_S105	efr-133-TYG-103a_S91	ME-P-057_S98	CFBP2214_S67	lyk4-40-TYG-31_S151	fls2-241-R2A-195_S10	lyk4-R2A-23_S48	efr-133-TYG-130_S11	ME-Dv--P-122a_S32	ME-P-080_S24	LMC-P-059a_S33	fls2-241-R2A-127_S5	lyk4-40-TYG-27_S50	fls2-241-R2A-168_S45	efr-133-R2A-120_S25	efr-133-TYG-104_S8	MEB032_S102	MEB041_S88	lyk4-40-TYG-92_S29	lyk4-R2A-2_S134	efr-133-TYG-118_S22	efr-133-TYG-120_S21	efr-133-R2A-89_S7	fls2-241-R2A-200_S19	lyk4-40-TSB-66_S53	LMC-P-041_S56	MEB011_S37	ME-Dv--P-095_S58	MEB111_S57	fls2-241-R2A-57_S113	MEJ082	MEB105_S97	efr-133-TYG-23_S107	lyk4-40-TSB-59a_S125	lyk4-TYG-107_S51	RMX3_1b	CFBP2511_S1	MEJ086_S119	fls2-241-TYG-148_S106	LMC-A-07_S149	LMC-P-011_S130	ME-Dv--P-043b_S39
efr-133-R2A-84_S152	0	12.81	31.63	32	32	32.34	32.43	33.17	33	33.08	39.99	39.66	39.28	38.44	38.51	45.38	44.78	44.96	46.79	46.84	46.22	46.34	46.18	45.8	47.5	44.35	45.55	68.18	68.18	67.38	68.38	67.18	68.17	67.39	68.07	67.9	70.29	68.23	69.02	69.19	68.28	68.11	68.64	68.45	68.17	67.77	67.77	67.21	68.15
MEB024_S129		0	30.21	30.42	30.34	30.71	31.81	32.21	32.92	32.33	40.11	39.86	39.58	38.2	37.22	44.01	43.35	43.59	45.53	45.58	44.84	45.39	46.66	44.53	46.39	43.5	46.61	66.79	66.79	66.04	66.88	66.03	67.42	66.44	66.57	65.49	69.54	68.63	68.79	69.08	67.94	68	69.36	68.34	68.28	66.98	66.93	66.42	68.2
lyk4-R2A-10_S69			0	4.22	5.71	11	9.68	12.41	14.76	16.34	37.49	37.24	37.18	35.04	34.93	41.82	40.64	40.82	43.14	43.24	42.37	42.52	44.21	42.59	44.03	42.9	47.28	65.47	65.85	65.1	65.78	64.36	65.29	64.35	64.65	64.97	69.85	64.12	66.08	66.42	65.11	64.83	66.38	65.85	65.45	64.15	64.43	64.15	64.8
efr-133-TYG-5_S79				0	5.46	10.96	10.42	12.53	14.35	16.63	36.99	37.37	36.31	34.7	34.3	41.35	40.75	40.77	43.4	43.5	42.74	42.62	44.11	42.43	43.55	42.74	47.12	65.85	66.11	65.26	66.1	64.52	65.34	64.46	64.82	65.29	69.97	64.93	66.31	66.65	65.34	65.11	67.39	66.02	65.68	64.2	64.43	64.09	64.85
FR229a_S127					0	11	10.26	13.23	14.89	16.58	37.7	37.66	37.1	35.41	35.38	41.88	40.96	41.35	43.56	43.66	43.11	43.41	44.74	42.8	43.49	42.74	46.91	65.47	65.74	65.21	65.78	64.47	65.07	64.52	64.76	64.91	70.08	63.32	66.14	66.25	65.06	64.77	65.95	65.62	65.28	64.2	64.48	64.2	64.96
lyk4-R2A-8_S103						0	10.79	14.68	15.18	17.12	38.8	38.21	38.93	36.5	36.51	43.57	42.65	42.88	44.56	44.5	43.7	43.84	45.11	44.66	44.93	44.29	46.8	66.54	66.86	66.22	67.43	66.16	66.63	65.91	66.26	65.77	69.68	65.46	67.22	67.27	66.36	66.02	67.97	66.76	66.42	65.71	65.88	65.49	65.64
fls2-241-R2A-110_S136							0	13.61	14.85	16.25	38.7	37.65	39.38	36.87	36.79	42.64	42.46	42.32	43.79	43.84	43.29	44.33	44.33	44.57	44.63	44.79	47.66	66.7	66.81	66.54	67.43	65.78	66.47	65.8	65.93	66.2	70.08	65.33	66.99	67.27	66.42	66.02	67.1	66.48	66.48	65.66	65.94	65.61	65.7
fls2-241-TYG-175_S105								0	14.19	15.92	38.92	37.96	38.39	36.63	36.47	43.51	42.44	42.67	44.71	44.61	44.17	44.52	44.47	43.81	43.97	44.45	47.33	66.43	66.43	66.33	67.11	65.72	66.95	65.57	65.93	66.47	70.31	64.66	65.97	66.65	65.34	64.94	67.1	65.45	65.57	64.15	64.37	63.98	64.85
efr-133-TYG-103a_S91									0	15.67	39.09	38.71	38.81	36.33	37.05	43.3	42.96	43.35	44.77	44.71	44.28	43.78	44.53	45.14	44.82	44.02	47.28	67.02	67.34	67.29	67.59	65.39	65.99	65.57	65.48	66.36	70.43	64.12	66.76	67.33	65.85	65.28	66.23	66.19	66.08	65.1	65.49	64.87	65.36
ME-P-057_S98										0	39.64	40.02	40.43	38.43	37.63	43.72	44.12	43.93	45.08	45.55	44.81	45.52	46	44.56	45.57	45.2	46.85	66.43	67.08	66.38	67.01	66.32	67.17	66.57	66.26	66.2	69.62	66.67	67.61	67.73	66.7	66.42	68.98	67.22	66.82	65.32	65.66	65.27	65.86
CFBP2214_S67											0	17.53	31.59	40.45	38.74	44.24	43.53	42.81	43.58	43.84	43.39	44.56	45.27	44.14	43.72	43.13	48.17	66.27	66.27	66.45	66.79	64.73	65.55	64.88	65.83	65.14	70.13	66.27	66.26	66.65	65.47	65.41	67.82	66.31	67.32	65.28	65.5	65.28	65.78
lyk4-40-TYG-31_S151												0	32.08	40.49	38.82	45.23	43.79	44.47	44.42	44.99	44.44	45.45	46.15	45.55	45.29	44.44	47.16	65.84	66.11	66.51	66.63	65.05	65.71	65.88	65.61	65.03	70.25	66.27	66.42	66.26	65.3	65.3	67.82	66.48	66.65	65.06	65.17	65.22	65.72
fls2-241-R2A-195_S10													0	41.73	38.93	43.62	41.18	40.91	43.14	43.19	43.36	42.49	44.02	42.97	42.76	42.09	49.63	67.26	67.31	67.2	68.24	66.56	67.5	66.18	66.61	65.97	72.17	68.5	67.6	67.32	66.39	66.01	69.8	67.43	68.09	66.67	66.67	66.61	66.5
lyk4-R2A-23_S48														0	25.72	42.57	41.91	41.97	44.17	43.7	43.87	43.88	46.46	43.01	43.22	42.8	47.61	66.74	66.63	66.63	67.04	65.99	66.83	65.35	66.3	65.98	72.04	66.4	68.19	68.47	67.53	66.98	66.67	68.63	66.81	65.23	65.5	65.12	65.9
efr-133-TYG-130_S11															0	40.3	39.22	39.8	42.48	42.43	42.25	41.61	44.07	41.55	41.45	40.7	48.73	66.17	66.22	65.86	66.67	65.12	65.79	64.96	65.62	65.07	71.29	66.71	67.65	67.44	66.46	66.15	67.79	67.65	66.51	64.6	65.01	64.29	65.85
ME-Dv--P-122a_S32																0	17.64	18.91	25.71	25.66	25.05	25.34	28.61	29.48	29.84	29.39	45.4	63.2	63.91	64.1	64.88	63.63	63.95	62.84	64	63.16	69.02	65.52	66.94	66.88	66.29	66.01	66.33	67.48	66.39	65.4	65.34	65.24	65.74
ME-P-080_S24																	0	18.82	25.73	25.53	25.61	25.44	28.16	30	30.46	28.78	44.38	64.75	64.92	64.67	65.72	64.46	65.07	64.81	65.29	64.54	70.57	67.64	67.22	67.44	67.16	67	69.63	67.77	66.72	65.6	65.49	65.27	65.95
LMC-P-059a_S33																		0	27.31	27.16	26.76	26.39	29.35	29.93	30.37	30.43	43.28	64.84	65.05	65.34	66	65.26	65.42	64.62	65.04	64.78	70.45	68.56	68.19	67.86	67.65	67.43	69.91	68.3	68.46	66.21	66.32	65.94	67.26
fls2-241-R2A-127_S5																			0	5.17	12.08	15.85	18.9	31.41	32.69	31.83	44.41	64.09	65.05	65.02	66.15	65.36	65.57	64.56	65.57	65.19	69.67	66.05	67.12	67.07	66.02	66.13	68.05	67.17	66.44	64.8	64.85	64.75	65.97
lyk4-40-TYG-27_S50																				0	12.37	16.09	19.38	31.51	32.39	32.18	44.25	64.3	65.31	64.96	66.15	65.03	65.74	64.34	65.52	65.14	69.67	66.58	67.28	67.38	66.49	66.6	68.19	67.43	66.7	65.22	65.17	64.96	65.92
fls2-241-R2A-168_S45																					0	15.1	18.43	31.31	31.49	31.15	43.51	64.41	65.32	64.97	65.62	65.36	65.52	64.51	65.57	65.15	70.01	66.05	66.44	66.23	65.8	65.7	67.48	66.6	65.54	64.79	64.89	64.84	64.81
efr-133-R2A-120_S25																						0	17.2	32.07	32.01	31.33	44.64	64.78	65.42	64.86	66.04	65.03	65.15	64.23	65.41	64.94	69.51	65.52	66.65	66.7	66.02	65.86	67.34	66.96	66.02	65.11	65.06	64.9	66.28
efr-133-TYG-104_S8																							0	33.95	34.08	33.92	43.36	65.96	67.13	66.56	66.74	66.54	66.22	65.72	65.63	65.82	69.67	68.03	67.96	67.54	67.38	67.33	69.34	68.64	67.54	66.16	66.16	66	67.12
MEB032_S102																								0	19.31	21.47	45.02	63.02	63.72	63.27	64.62	63.86	64.68	63.53	64.41	62.7	68.85	65.23	65.82	65.65	65.49	65.27	67.73	66.47	65.92	63.52	63.57	63.36	64.73
MEB041_S88																									0	22.26	46.44	64.47	64.52	64.92	66.43	65.2	65.64	64.62	65.58	64.89	68.83	66.31	66.29	66.02	66.18	66.02	68.16	66.5	66.56	65.19	65.19	65.02	65.31
lyk4-40-TYG-92_S29																										0	45.8	64.44	64.76	64.89	65.93	63.93	64.8	63.93	64.37	63.82	70.23	64.83	65.99	65.55	65.5	65.17	66.86	66.43	66.16	64.61	64.77	64.39	65.01
lyk4-R2A-2_S134																											0	68.13	69.24	69.37	68.89	70.17	70.27	70.29	70.61	69.93	69.67	67.79	70.67	70.78	71.06	70.67	70.33	71.35	70.21	70.24	70.13	70.13	71.4
efr-133-TYG-118_S22																												0	5.68	16.47	16.18	26.01	29	26.43	26.72	25.12	46.4	45.66	44.54	43.91	42.86	43.13	47.15	44.38	44.01	42.89	42.84	43.09	43.85
efr-133-TYG-120_S21																													0	16.04	17.24	25.72	28.61	26.28	26.47	24.63	46.45	46.67	44.12	44.43	42.6	42.66	48.1	44.85	44.43	42.94	42.89	43.2	43.23
efr-133-R2A-89_S7																														0	19.53	27.13	29.45	27.46	27.15	24.71	45.72	46.29	45.28	45.07	43.51	43.61	48.51	45.23	44.18	42.77	42.97	43.03	43.6
fls2-241-R2A-200_S19																															0	28.4	30.62	28.95	28.29	27.18	44.74	49.69	46.5	46.45	45.98	45.93	50.95	46.4	45.35	44.49	44.59	44.7	45.43
lyk4-40-TSB-66_S53																																0	17.56	20.54	19.49	24.99	47.16	45.98	43.74	43.58	42.01	41.6	46.13	44.05	42.95	42.63	42.68	42.68	41.49
LMC-P-041_S56																																	0	23.24	20.14	26.36	47.85	45.03	44.08	44.5	43.14	42.98	45.52	44.24	43.77	43.13	43.13	43.39	42.88
MEB011_S37																																		0	18.6	22.85	47.78	45.26	42.22	42.64	41.28	41.28	46.17	43.27	42.17	42.09	41.94	42.25	41.36
ME-Dv--P-095_S58																																			0	23.59	47.91	44.22	42.66	42.71	41.4	40.72	45.18	43.54	41.98	41.83	41.83	41.83	41.06
MEB111_S57																																				0	47.74	46.62	45.26	45.52	43.91	43.75	49.26	45.78	44.53	42.18	42.03	42.23	42.4
fls2-241-R2A-57_S113																																					0	53.74	49.68	49.89	50	50.05	54.11	50	49.36	53.51	53.35	53.46	52.94
MEJ082																																						0	6.38	10.25	7.88	8	13.77	12.25	17	36.17	36.67	36.8	34.88
MEB105_S97																																							0	9.39	10.79	11	13.23	13.77	17.49	36.37	36.37	36.5	34.99
efr-133-TYG-23_S107																																								0	11.5	11.21	16.33	15.05	19.02	36.7	37.16	36.95	35.45
lyk4-40-TSB-59a_S125																																									0	3.76	13.23	12.74	16.25	34.38	34.55	34.38	33.33
lyk4-TYG-107_S51																																										0	12.42	12.74	16.38	34.18	34.38	34.3	33.13
RMX3_1b																																											0	10.93	17	37.43	37.84	37.84	37.8
CFBP2511_S1																																												0	17.99	35.83	35.67	35.83	34.66
MEJ086_S119																																													0	35	35	34.92	33.87
fls2-241-TYG-148_S106																																														0	1.76	1.51	27.95
LMC-A-07_S149																																															0	1.6	27.78
LMC-P-011_S130																																																0	27.91
ME-Dv--P-043b_S39																																																	0
MEB006b_S157
fls2-241-TYG-188a_S156
[truncated: 2 more columns]
