# Supplementary material for: Impact of timing on the invasion of synthetic bacterial communities
Source: ISME J. 2024 Nov 5;18(1):wrae220. doi: 10.1093/ismejo/wrae220 (PMC11605641; doi:10.1093/ismejo/wrae220)
Supplement: Supplementary_wrae220 [file supplementary_wrae220.zip › Supplementary_wrae220/supplementary_data_README.txt]

Here we provide a brief outline of the data contained in each supplementary data file:
supplementary_data_1.csv - mapped reads per isolate for each sample, with ambiguous reads proportionally allocated as described in methods ("sequencing and read mapping")
supplementary_data_2.csv - Experimental metadata for each sequencing sample with columns as follows: 1) sample name, 2) invasion timing treatment name (see R code for naming key), 3) community number, 4) invader number, 5) timepoint (day), 6) replicate, 7) number of sequencing reads, 8) number of reads mapped, 9) percent of reads mapped
supplementary_data_3.csv - taxonomic information for each isolate
supplementary_data_4.csv - expected richness information for each community
supplementary_data_5.csv - growth on spent medium data for each available sample
supplementary_data_6.csv - change in (optical) density over community assembly for the uninvaded communities (prior to "late" invasion at T7)
supplementary_data_7.csv - distance matrix for aligned gyrB sequences used to estimate phylogenetic distance among community members
supplementary_data_8.csv - initial community membership for each of the 15 invaded communities
