# Supplementary material for: Impact of timing on the invasion of synthetic bacterial communities
Source: ISME J. 2024 Nov 5;18(1):wrae220. doi: 10.1093/ismejo/wrae220 (PMC11605641; doi:10.1093/ismejo/wrae220)
Supplement: Supplementary_wrae220 [file supplementary_wrae220.zip › Supplementary_wrae220/supplementary_materials_code.R]

library(tidyverse)
library(reshape2)
library(vcd)
library(margins)
library(generics)
library(car)
library(vegan)
library(lme4)
library(broom.mixed)
library(phyloseq)

setwd("...")

### treatment key ###
# Tr1 = no invader, T7
# Tr2 = invader added at T7 (late invasion)
# Tr3 = invader added at T0 (initial invasion)
# Tr4 = no invader, T1
# Tr5 = invader added after T1 (early invasion)

# load the data
################################################################################
data = read.csv("supplementary_data_1.csv", header = TRUE, row.names = 1)
metadata = read.csv("supplementary_data_2.csv", header = TRUE, row.names = 1)
metadata$sample = gsub("_T1_rc","", metadata$sample) %>% substr(.,1,nchar(.) -1)
metadata$name = paste(metadata$sample, metadata$rep, sep = "")
colnames(data) = metadata$name
taxonomy = read.csv("supplementary_data_3.csv", header = TRUE)
rownames(taxonomy) = taxonomy$isolate
################################################################################

# prune some of the data
################################################################################
# make relative abundance data
relabund = apply(data, 2, function(x){x / sum(x)})

# prune by low relative abundance (< 1%)
relabund[which(relabund < 0.01)] = 0
relabund = apply(relabund, 2, function(x){x / sum(x)}) # re-normalize

# remove the negative controls
relabund = relabund[,-which(metadata$community == "NC")]
metadata = metadata[-which(metadata$community == "NC"),]

# prune some samples that seem to have a systematic error
# Treatment 3 communities 1-8 (plate 5 of the experiment)
relabund = relabund[,-which(metadata$treatment == "Tr3" & metadata$invader == "I4" & metadata$rep == "b" &
                              as.numeric(substr(metadata$community, 2, nchar(metadata$community))) < 9)]
metadata = metadata[-which(metadata$treatment == "Tr3" & metadata$invader == "I4" & metadata$rep == "b" &
                             as.numeric(substr(metadata$community, 2, nchar(metadata$community))) < 9),]

# prune the data so that only isolates that were detected in at least 2 replicates are present in the data
test = relabund
for (i in 1:length(unique(metadata$sample))){
  
  subset = relabund[,grep(unique(metadata$sample)[i], colnames(relabund))]
  
  if (length(subset) > (length(relabund[,1]))) { # this IF & for-loop deals with the fact that samples without replicates throw an apply error
    detected = apply(subset, 1, function(x){sum(x>0)}) >= 2
    
    for (i in grep(unique(metadata$sample)[i], colnames(relabund))){
      test[,i] = as.numeric(relabund[,i]) * detected
    }  
  }
}
relabund = test
rm(subset,detected,i, test)
relabund = apply(relabund, 2, function(x){x / sum(x)}) # re-normalize
################################################################################

# remove S. panni
################################################################################
# the S_panni invader was never detected, which suggests to me that my reference genome was junk and/or the invader was not actually
# a sphingomonas isolate. So, we removed it from the analysis.
relabund = relabund[,-which(metadata$invader == "I3" & metadata$treatment != "Tr1" & metadata$treatment != "Tr4")]
metadata = metadata[-which(metadata$invader == "I3" & metadata$treatment != "Tr1" & metadata$treatment != "Tr4"),]
################################################################################

# make some richness metadata
################################################################################
richness = read.csv("supplementary_data_4.csv", header = TRUE)

temp = relabund[,grep("Tr1", colnames(relabund))]
temp = data.frame(name = colnames(temp), n = apply(temp,2,function(x){length(which(x > 0))})) %>%
  merge(., metadata, by = "name")
temp = temp %>% group_by(community) %>% summarize(mean_n = mean(n))
richness = merge(richness,temp, by = "community")
rm(temp)
metadata$avg_n = sapply(metadata$community, function(x){richness$mean_n[richness$community == x]})

# Don't always want to use average richness, because for each Early and Late invasion (and the initial), we know the richness of the invaded community
kev_func = function(df){apply(df, 2, function(x){length(which(x > 0))})}
rich = metadata$name[-grep("Tr1|Tr4", metadata$name)] %>% lapply(., function(x){
  #print(x)
  temp = if(substr(x,1,3) == "Tr2"){ # if Tr2 (late), find the richness of the appropriate Tr1 samples 
    relabund[,grep(gsub("Tr2_","",x), metadata$name[which(metadata$treatment == "Tr1")], value = TRUE)] %>% 
      as.data.frame %>% kev_func() %>% mean() } else {
        if(substr(x,1,3) == "Tr3"){ # if Tr3 (initial), find the T0 richness
          richness$Pool_n[metadata$community[which(metadata$name == x)] == richness$community]
        } else { # if Tr5 (early), find the Tr4 (T1) richness
          relabund[,grep(gsub("Tr5_","",x), metadata$name[which(metadata$treatment == "Tr4")], value = TRUE)] %>% 
            as.data.frame %>% kev_func() %>% mean()
        } }
  data.frame(name = x, richness = temp)
}) %>% do.call(rbind.data.frame,.)
rich = rich[!is.na(rich$richness),]

################################################################################

# Figures 1b, 2, and 3a. Supp fig 2. Supp table 2
################################################################################
invaders = relabund[c("MEJ082","LMC-P-011_S130","RMX3_1b"),] %>% t()

# reformat the data
invaders = melt(invaders)
colnames(invaders) = c("name","invader","relabund")  
invaders$num = sapply(invaders$invader, function(x){taxonomy$invader[grep(x, taxonomy$isolate)]})
invaders = invaders[sapply(1:nrow(invaders), function(x){length(grep(invaders$num[x], invaders$name[x])) > 0}),]

# add metadata
invaders = merge(invaders, metadata, by = "name")
invaders = invaders[-which(invaders$treatment == "Tr1" | invaders$treatment == "Tr4"),]
invaders = invaders[,c("name","sample","invader.x","invader.y","treatment","community","relabund")]
invaders = merge(invaders,richness, by = "community")
invaders$success = sapply(invaders$relabund, function(x){ifelse(x > 0, 1, 0)})
invaders$treatment[which(invaders$treatment == "Tr3")] = "Initial Invasion"
invaders$treatment[which(invaders$treatment == "Tr2")] = "Late Invasion"
invaders$treatment[which(invaders$treatment == "Tr5")] = "Early Invasion"
invaders = merge(invaders, rich, by = "name")

# how successful were invaders altogether?
sum(invaders$success)/nrow(invaders)

# who was the most common?
table(invaders$invader.x[which(invaders$relabund > 0)])

# who reached the highest average abundance?
invaders[which(invaders$relabund > 0),] %>% group_by(invader.x) %>% summarise(mean = mean(relabund), sd = sd(relabund))

# how often did each invader invade? (Figure 1b)
table(invaders$invader.x, invaders$success)[,2]/table(invaders$invader.x) # number successful invasions / total attempts
summary(table(invaders$invader.x, invaders$success))

# were some community contexts more likely to be invaded? (Figure 1c)
table(invaders$community, invaders$success)[,2]/table(invaders$community) # number successful invasions / total attempts
summary(table(invaders$community, invaders$success))

  temp = invaders # torture this data frame into something nice to make these plots from
  temp$Invader = sapply(temp$invader.y, function(x){if(x == "I1"){paste("P. poae")} else 
  { if(x == "I2"){paste("P. viridiflava")} else {paste("X. campestris")} }})
  temp$Community = gsub("C","", temp$community) %>% sapply(., function(x){if(nchar(x) == 1){paste0("0",x)} else {paste(x)}}) 
  temp$Outcome = temp$success
  #tiff("Figure1b.tiff", units="in", width=6, height=6, res=300)
  mosaic(~ Invader + Outcome, data = temp, direction = c("v","h"), shade = TRUE,
         set_labels = list(Outcome = c("failures","successes")), main = "Invasion outcomes across invaders",
         labeling_args = list(gp_varnames = gpar(fontface = "plain"), gp_labels = gpar(fontface = "italic")))
  #dev.off()

  #tiff("Figure1c.tiff", units="in", width=6, height=6, res=300)
  mosaic(~ Community + Outcome, data = temp, direction = c("v","h"), shade = TRUE,
         set_labels = list(Outcome = c("failures","successes")), main = "Invasion outcomes across communities",
         labeling_args = list(gp_varnames = gpar(fontface = "plain")))
  #dev.off()

### did spent-media growth predict invasion success?
# read in the spent-media data
spent = read.csv(file = "supplementary_data_5.csv", header = TRUE)
spent$growth[which(spent$growth < 0)] = 0
spent = spent[-which(spent$community == "Control"),]
spent = merge(invaders, spent[,c("name","growth")], by = "name")
spent$temp = spent$growth*10 # adjust OD600 measurements so that we're on a more reasonable scale for reference

# Supplementary Figure 3a
kev_plot = spent %>% group_by(.,community, invader.x) %>% summarise(mean = mean(growth), sd = sd(growth))
kev_plot$community = gsub("C","Community_", kev_plot$community)
#pdf(file = "./Supplementary_figure3a.pdf")
ggplot(data = kev_plot, aes(x = invader.x, y = mean, color = invader.x)) + geom_point(size = 3) + 
  geom_errorbar(aes(ymin = mean-sd, ymax = mean+sd)) +
  facet_wrap(~community, scales = "free_x") +
  theme(axis.text.x = element_blank(), axis.ticks.x = element_blank(), legend.title = element_blank(), 
        text = element_text(size = 15), legend.position = "bottom", axis.text = element_text(color = "black")) + 
        ylab("Density (OD600nm)") + xlab("")
#dev.off()


# Figure 2a and Supplementary Table 2 - was invaded community richness associated with invasion outcome?
kev_model = glmer(data = invaders, formula = "success ~ richness + (1|invader.x)", family = "binomial")
  #kev_model = glmer(data = invaders, formula = "success ~ 1 + (1|invader.x)", family = "binomial") # null
summary(kev_model)
margins(kev_model) %>% summary()
kev_plot = augment(kev_model, type.predict = "response")
kev_plot = kev_plot %>% mutate(invade = ifelse(success == 1, richness, NA), no_inv = ifelse(success == 0, richness, NA))

  # what does the relationship look like for each invader individually?
  glm(data = invaders[which(invaders$invader.y == "I1"),], formula = success ~ richness, family = "binomial") %>% summary() # no
  glm(data = invaders[which(invaders$invader.y == "I2"),], formula = success ~ richness, family = "binomial") %>% summary() # yes
  glm(data = invaders[which(invaders$invader.y == "I4"),], formula = success ~ richness, family = "binomial") %>% summary() # yes

#tiff("Figure2a.tiff", units = "in", width = 3.34, height = 2.75, res = 300)
ggplot(kev_plot, aes(x = richness)) + ylab("Probability of a successful invasion") + xlab("Invaded community richness") +
  geom_bar(aes(x = no_inv, y = ..count../sum(..count..)), na.rm = TRUE, fill = "cornflowerblue", alpha = 0.5) +
  geom_bar(aes(x = invade, y = -1*(..count../sum(..count..))), na.rm = TRUE, position = position_nudge(y = 1), fill = "tomato", alpha = 0.5) + 
  geom_point(aes(y = .fitted, color = invader.x), size = 1) +
  geom_line(aes(y = .fitted, color = invader.x), size = 0.8, alpha = 0.5, linetype = 2) +
  geom_label(x = 8.5, y = 0.88, label = "Successful invasions", hjust = 0, size = 2.45, color = "tomato") +
  geom_label(x =1.25, y = 0.23, label = "Failed invasions", hjust = 0, size = 2.45, color = "cornflowerblue") +
  theme(text = element_text(size = 8)) + labs(color = "Invader") + 
  theme(legend.text.align = 0, legend.position = c(0.8,0.6), legend.key.size = unit(0.25, "cm"), 
        legend.margin = margin(0.1,0.1,0.1,0.1, unit = 'cm'), plot.margin = unit(c(0.25,0.25,0.25,0.25), "cm")) +
  theme(axis.text = element_text(color = "black")) +
  scale_color_manual(labels = c((expression(italic("P. poae"))),expression(italic("X. campestris")),expression(italic("P. viridiflava"))), 
                     values = c("#E69F00","#009E73","#D55E00")) + scale_x_continuous(breaks = seq(0, 15, 5))
#dev.off()


# Figure 2b and Supplementary Table 2 - is growth on spent media a significant predictor of a successful invasion?
kev_model = glm(data = spent[which(spent$invader.x == "MEJ082"),], formula = "success ~ temp", family = "binomial")
summary(kev_model)
margins(kev_model) %>% summary()
kev_plot = augment(kev_model, type.predict = "response")
kev_plot = kev_plot %>% mutate(invade = ifelse(success == 1, temp, NA), no_inv = ifelse(success == 0, temp, NA))
kev_plot$invader = "MEJ082"

  # diagnostics
  cor.test(spent$temp[which(spent$invader.x == "MEJ082")], predict(kev_model, type = "response"))
  test = DHARMa::simulateResiduals(fittedModel = kev_model)
  plot(test)

  # is growth on spent media correlated with richness of the community from which it came?
  cor.test(x = spent$temp, y = spent$richness)
  # Supplemental Figure 3b
  #tiff("Supp_fig3b.tiff", units = "in", width = 3.5, height = 3.5, res=300)
  ggplot(data = spent, aes(y = growth, x = richness)) + geom_jitter(size = 0.75, alpha = 0.75, width = 0.25, height = 0) +
    theme(axis.text = element_text(color = "black")) + xlab("Spent medium community richness") +
    ylab(expression(Invader~density~(OD[600]))) + theme(text = element_text(size = 8)) + geom_smooth(method = lm)
  #dev.off()

#tiff("Figure2b.tiff", units = "in", width = 3.34, height = 2.75, res = 300)
ggplot(kev_plot, aes(x = temp/10)) + 
  xlab(expression(italic("P. poae")~density~on~spent~media~(OD[600]))) +
  ylab("Probability of a successful invasion") +
  geom_bar(aes(x = no_inv/10, y = ..count../sum(..count..)), na.rm = TRUE, fill = "cornflowerblue", alpha = 0.5) +
  geom_bar(aes(x = invade/10, y = -1*(..count../sum(..count..))), na.rm = TRUE, position = position_nudge(y = 1), fill = "tomato", alpha = 0.5) + 
  geom_point(aes(y = .fitted, color = invader), size = 1) + 
  geom_line(aes(y = .fitted, color = invader), size = 0.8, alpha = 0.5, linetype = 2) +
  theme(text = element_text(size = 8), legend.position = "none", plot.margin = unit(c(0.25,0.25,0.25,0.25), "cm")) + 
  theme(axis.text = element_text(color = "black")) +
  scale_color_manual(labels = expression(italic("P. poae")), values = "#E69F00")
#dev.off()


# Figure 2c and Supplementary Table 2 - is invasion outcome associated with change in community density between beginning (T0) and end (T6) of assembly?
spent2 = read.csv(file = "supplementary_data_6.csv", header = TRUE)
spent2 = spent2[-which(spent2$community == "Control"),]
spent2 = merge(invaders, spent2[,c("name","T1","T6","delta6")], by = "name")
spent2$temp = spent2$delta6*10 # adjust OD600 measurements (or rather the change in density) so that we're on a more reasonable scale for reference

# on average, did communities increase in density?
t.test(spent2$delta6)

# logistic regression
kev_model = glm(data = spent2, formula = "success ~ preinv", family = "binomial") # preinvasion density isn't significant

kev_model = glmer(data = spent2, formula = "success ~ temp + (1 | invader.x)", family = "binomial")
  #kev_model = glmer(data = spent2, formula = "success ~ 1 + (1 | invader.x)", family = "binomial") # null
summary(kev_model)
margins(kev_model) %>% summary()
kev_plot = augment(kev_model, type.predict = "response")
kev_plot = kev_plot %>% mutate(invade = ifelse(success == 1, temp, NA), no_inv = ifelse(success == 0, temp, NA))

  # is change in density over assembly correlated with richness of the community?
  cor.test(x = spent2$temp, y = spent2$richness) # richness from uninvaded T7 reference communities before they were invaded (which was the day after these OD600 measurements were taken)
  cor.test(x = spent2$T6, y = spent2$richness)
  # Supplemental Figure 3c
  #tiff("Supp_fig3c.tiff", units = "in", width = 3.5, height = 3.5, res=300)
  ggplot(data = spent2, aes(y = delta6, x = richness)) + geom_jitter(size = 0.75, alpha = 0.75, width = 0.25, height = 0) +
    geom_smooth(method = lm) + xlab("Richness prior to invasion") + theme(axis.text = element_text(color = "black")) +
    ylab(expression(Change~"in"~density~over~assembly~(OD[600]))) + theme(text = element_text(size = 8))
  #dev.off()


#tiff("Figure2c.tiff", units = "in", width = 3.34, height = 2.75, res=300)
ggplot(kev_plot, aes(x = temp/10)) + xlab(expression(Change~"in"~density~over~assembly~(OD[600]))) +
  ylab("Probability of a successful invasion") +
  geom_histogram(aes(x = no_inv/10, y = ..count../sum(..count..)), na.rm = TRUE, 
                 fill = "cornflowerblue", alpha = 0.5, binwidth = 0.03) +
  geom_histogram(aes(x = invade/10, y = -1*(..count../sum(..count..))), na.rm = TRUE, position = position_nudge(y = 1), 
                 fill = "tomato", alpha = 0.5, binwidth = 0.03) + 
  geom_point(aes(y = .fitted, color = invader.x), size = 0.8, alpha = 0.8) +
  geom_line(aes(y = .fitted, color = invader.x), size = 0.6, alpha = 0.5, linetype = 2) +
  theme(legend.position = "none", text = element_text(size = 8), plot.margin = unit(c(0.25,0.25,0.25,0.25), "cm")) + 
  theme(axis.text = element_text(color = "black")) +
  scale_color_manual(labels = c((expression(italic("P. poae"))),expression(italic("X. campestris")),expression(italic("P. viridiflava"))), 
                     values = c("#E69F00","#009E73","#D55E00"))
#dev.off()


# Were invaders more successful in some timing treatments than others? (figure 3)
table(invaders$treatment[which(invaders$success == 1)]) / table(invaders$treatment)
table(invaders$treatment, invaders$success)

table(invaders[which(invaders$invader.y == "I1"),c("treatment","success")]) %>% summary()
table(invaders[which(invaders$invader.y == "I2"),c("treatment","success")]) %>% summary()
table(invaders[which(invaders$invader.y == "I4"),c("treatment","success")]) %>% summary()

# Figure 3a
temp = invaders[which(invaders$invader.y == "I1"),c("treatment","success")]
colnames(temp) = c("Treatment","Outcome")
#tiff("figure3_new.tiff", units="in", width=6, height=6, res=300)
mosaic(~ Treatment + Outcome, data = temp, direction = c("v","h"), shade = TRUE, 
       set_labels = list(Outcome = c("failures","successes")), main = expression(italic("P. poae")~invasion~outcomes),
       labeling_args = list(gp_varnames = gpar(fontface = "plain")))
#dev.off()

  # Supplementary figure 4 
  temp = invaders[which(invaders$invader.y == "I2"),c("treatment","success")]
  colnames(temp) = c("Treatment","Outcome")
  #tiff("Supp_fig4a.tiff", units="in", width=6, height=6, res=300)
  mosaic(~ Treatment + Outcome, data = temp, direction = c("v","h"), shade = TRUE, 
         set_labels = list(Outcome = c("failures","successes")), main = expression(italic("P. viridiflava")~invasion~outcomes),
         labeling_args = list(gp_varnames = gpar(fontface = "plain")))
  #dev.off()
  
  temp = invaders[which(invaders$invader.y == "I4"),c("treatment","success")]
  colnames(temp) = c("Treatment","Outcome")
  #tiff("Supp_fig4b.tiff", units="in", width=6, height=6, res=300)
  mosaic(~ Treatment + Outcome, data = temp, direction = c("v","h"), shade = TRUE, 
         set_labels = list(Outcome = c("failures","successes")), main = expression(italic("X. campestris")~invasion~outcomes),
         labeling_args = list(gp_varnames = gpar(fontface = "plain")))
  #dev.off()

rm(kev_model,temp)

### Alternative metrics of diversity
# Pielou's evenness
pielou = function(x){diversity(x) / log(specnumber(x))}
evenness = data.frame(name = colnames(relabund), even = apply(relabund, 2, pielou))
invaders = merge(invaders, evenness, by = "name")
cor.test(invaders$richness, invaders$even)
kev_model = glmer(data = invaders, formula = "success ~ even + (1|invader.x)", family = "binomial")
summary(kev_model)

  # Supplementary figure 2a
  #tiff("Supp_fig2a.tiff", units = "in", width = 3.34, height = 2.75, res=300)
  kev_plot = augment(kev_model, type.predict = "response")
  kev_plot = kev_plot %>% mutate(invade = ifelse(success == 1, even, NA), no_inv = ifelse(success == 0, even, NA))
  ggplot(kev_plot, aes(x = even)) + xlab("Pielou's evenness") + ylab("Probability of a successful invasion") +
    geom_histogram(aes(x = no_inv, y = ..count../sum(..count..)), na.rm = TRUE, 
                   fill = "cornflowerblue", alpha = 0.5, binwidth = 0.03) +
    geom_histogram(aes(x = invade, y = -1*(..count../sum(..count..))), na.rm = TRUE, position = position_nudge(y = 1), 
                   fill = "tomato", alpha = 0.5, binwidth = 0.03) + 
    geom_point(aes(y = .fitted, color = invader.x), size = 0.8, alpha = 0.8) +
    geom_line(aes(y = .fitted, color = invader.x), size = 0.6, alpha = 0.5, linetype = 2) +
    geom_label(x = 0.3, y = 0.85, label = "Successful invasions", hjust = 0, size = 2.45, color = "tomato") +
    geom_label(x = 0.3, y = 0.18, label = "Failed invasions", hjust = 0, size = 2.45, color = "cornflowerblue") +
    theme(legend.text.align = 0, legend.position = c(0.8,0.65), legend.key.size = unit(0.25, "cm"), 
          text = element_text(size = 8), plot.margin = unit(c(0.25,0.25,0.25,0.25), "cm"),
          axis.text = element_text(color = "black")) + 
    scale_color_manual(labels = c((expression(italic("P. poae"))),expression(italic("X. campestris")),expression(italic("P. viridiflava"))), 
                       values = c("#E69F00","#009E73","#D55E00"))
  #dev.off()

# Simpson's diversity metric
invaders$simpson = sapply(invaders$name, function(x){ diversity(relabund[,x], index = "simpson") })
kev_model = glmer(data = invaders, formula = "success ~ simpson + (1|invader.x)", family = "binomial")
summary(kev_model)

  # Supplementary figure 2b
  #tiff("Supp_fig2b.tiff", units = "in", width = 3.34, height = 2.75, res=300)
  kev_plot = augment(kev_model, type.predict = "response")
  kev_plot = kev_plot %>% mutate(invade = ifelse(success == 1, simpson, NA), no_inv = ifelse(success == 0, simpson, NA))
  ggplot(kev_plot, aes(x = simpson)) + xlab("Simpson's diversity index") + ylab("Probability of a successful invasion") +
    geom_histogram(aes(x = no_inv, y = ..count../sum(..count..)), na.rm = TRUE, 
                   fill = "cornflowerblue", alpha = 0.5, binwidth = 0.03) +
    geom_histogram(aes(x = invade, y = -1*(..count../sum(..count..))), na.rm = TRUE, position = position_nudge(y = 1), 
                   fill = "tomato", alpha = 0.5, binwidth = 0.03) + 
    geom_point(aes(y = .fitted, color = invader.x), size = 0.8, alpha = 0.8) +
    geom_line(aes(y = .fitted, color = invader.x), size = 0.6, alpha = 0.5, linetype = 2) +
    theme(legend.position = "none", text = element_text(size = 8), plot.margin = unit(c(0.25,0.25,0.25,0.25), "cm"),
          axis.text = element_text(color = "black")) + 
    scale_color_manual(labels = c((expression(italic("P. poae"))),expression(italic("X. campestris")),expression(italic("P. viridiflava"))), 
                       values = c("#E69F00","#009E73","#D55E00"))
  #dev.off()


# Phylogenetic distance
gyrB = read.csv(file = "supplementary_data_7.csv", header = TRUE, row.names = 1, check.names = FALSE) 
T0 = read.csv(file = "supplementary_data_8.csv", header = TRUE)

# using the pre-invasion community context as reference for each community
invaders$avg_dist = sapply(1:nrow(invaders), function(x){
  treatment = substr(invaders$sample[x],1,3)
  
  isolates = if(treatment == "Tr3"){ T0$isolate[grep(invaders$community[x], T0$community)] } else { # Tr3 - use T0
    if(treatment == "Tr5"){ which(relabund[,gsub("Tr5", "Tr4", invaders$name[x])] > 0) %>% names() } else { # Tr5 - use Tr4
      which(relabund[,gsub("Tr2", "Tr1", invaders$name[x])] > 0) %>% names() # Tr2 - use Tr1
    }
  }
  
  invader = invaders$invader.x[x] %>% as.character() # get the invader
  
  isolates = isolates[!(isolates %in% invader)] # if the invader was present in the community, remove it from the string
  
  distmat = gyrB[isolates,isolates] %>% as.matrix() # subset the distance matrix
  diag(distmat) = NA # remove the diagonal
  
  mean(distmat, na.rm = TRUE) # get the average
  
}) # mean distance among community members
invaders$inv_dist = sapply(1:nrow(invaders), function(x){
  
  treatment = substr(invaders$sample[x],1,3)
  
  isolates = if(treatment == "Tr3"){ T0$isolate[grep(invaders$community[x], T0$community)] } else { # Tr3 - use T0
    if(treatment == "Tr5"){ which(relabund[,gsub("Tr5", "Tr4", invaders$name[x])] > 0) %>% names() } else { # Tr5 - use Tr4
      which(relabund[,gsub("Tr2", "Tr1", invaders$name[x])] > 0) %>% names() # Tr2 - use Tr1
    }
  }
  
  invader = invaders$invader.x[x] %>% as.character() # get the invader
  
  isolates = isolates[!(isolates %in% invader)] # if the invader was present in the community, remove it from the string
  
  distmat = c(as.numeric(gyrB[invader,isolates]), as.numeric(gyrB[isolates,invader])) # subset the distance matrix
  
  mean(distmat, na.rm = TRUE) # get the average
  #min(distmat, na.rm = TRUE) # get the minimum distance
}) # mean distance between community and invader

kev_model = glmer(data = invaders, formula = "success ~ avg_dist + (1|invader.x)", family = "binomial")
  # Supplementary figure 2c
  #tiff("Supp_fig2c.tiff", units = "in", width = 3.34, height = 2.75, res=300)
  kev_plot = augment(kev_model, type.predict = "response")
  kev_plot = kev_plot %>% mutate(invade = ifelse(success == 1, avg_dist, NA), no_inv = ifelse(success == 0, avg_dist, NA))
  ggplot(kev_plot, aes(x = avg_dist)) + xlab("Mean phylogenetic distance between\ninvaded community members") + 
    ylab("Probability of a successful invasion") +
    geom_histogram(aes(x = no_inv, y = ..count../sum(..count..)), na.rm = TRUE, 
                   fill = "cornflowerblue", alpha = 0.5, binwidth = 1) +
    geom_histogram(aes(x = invade, y = -1*(..count../sum(..count..))), na.rm = TRUE, position = position_nudge(y = 1), 
                   fill = "tomato", alpha = 0.5, binwidth = 1) + 
    geom_point(aes(y = .fitted, color = invader.x), size = 0.8, alpha = 0.8) +
    geom_line(aes(y = .fitted, color = invader.x), size = 0.6, alpha = 0.5, linetype = 2) +
    theme(legend.position = "none", text = element_text(size = 8), plot.margin = unit(c(0.25,0.25,0.25,0.25), "cm"),
          axis.text = element_text(color = "black")) + 
    scale_color_manual(labels = c((expression(italic("P. poae"))),expression(italic("X. campestris")),expression(italic("P. viridiflava"))), 
                       values = c("#E69F00","#009E73","#D55E00"))
  #dev.off()

kev_model = glmer(data = invaders, formula = "success ~ inv_dist + (1|invader.x)", family = "binomial")
  # Supplementary figure 2d
  #tiff("Supp_fig2d.tiff", units = "in", width = 3.34, height = 2.75, res=300)
  kev_plot = augment(kev_model, type.predict = "response")
  kev_plot = kev_plot %>% mutate(invade = ifelse(success == 1, inv_dist, NA), no_inv = ifelse(success == 0, inv_dist, NA))
  ggplot(kev_plot, aes(x = inv_dist)) + xlab("Mean phylogenetic distance between invader\nand invaded community") + 
    ylab("Probability of a successful invasion") +
    geom_histogram(aes(x = no_inv, y = ..count../sum(..count..)), na.rm = TRUE, 
                   fill = "cornflowerblue", alpha = 0.5, binwidth = 1) +
    geom_histogram(aes(x = invade, y = -1*(..count../sum(..count..))), na.rm = TRUE, position = position_nudge(y = 1), 
                   fill = "tomato", alpha = 0.5, binwidth = 1) + 
    geom_point(aes(y = .fitted, color = invader.x), size = 0.8, alpha = 0.8) +
    geom_line(aes(y = .fitted, color = invader.x), size = 0.6, alpha = 0.5, linetype = 2) +
    theme(legend.position = "none", text = element_text(size = 8), plot.margin = unit(c(0.25,0.25,0.25,0.25), "cm"),
          axis.text = element_text(color = "black")) + 
    scale_color_manual(labels = c((expression(italic("P. poae"))),expression(italic("X. campestris")),expression(italic("P. viridiflava"))), 
                       values = c("#E69F00","#009E73","#D55E00"))
  #dev.off()


summary(kev_model)
margins(kev_model) %>% summary()
################################################################################

# Compositional shifts pre/post invasion (figure 4)
################################################################################
### plotting - for a given structure where an invader is present, compare that to the composition of the un-invaded version
metadata$long_comm = gsub("C","Community ", metadata$community)

x = "Tr2_C12I2|Tr3_C9I4|Tr3_C11I1"
plot_temp = relabund[, c(grep(gsub("Tr2|Tr3|Tr5", "Tr1", x), colnames(relabund)),
                         grep(x, colnames(relabund))) ] %>% melt()
colnames(plot_temp) = c("isolate","sample","relabund")
plot_temp = plot_temp[-which(plot_temp$relabund == 0),]
plot_temp$name = sapply(plot_temp$isolate, function(x){taxonomy$name[grep(x, taxonomy$isolate)]})
plot_temp$comm = sapply(plot_temp$sample, function(x){metadata$long_comm[grep(x, metadata$name)]})
plot_temp$sample = paste(substr(plot_temp$sample, 1, 3), substr(plot_temp$sample, 
                                                                nchar(as.character(plot_temp$sample)), nchar(as.character(plot_temp$sample))), sep = "")
plot_temp$sample = gsub("Tr1"," Uninvaded_",plot_temp$sample)
plot_temp$sample = gsub("Tr2|Tr3","Invaded_",plot_temp$sample)
labels = as_labeller(c('Community 11' = "P. poae", 'Community 12' = "P. viridiflava", 'Community 9' = "X. campestris"))

temp_palette <- c("#f49863","#fa522e","#b62929","#727677","#aea070","#499247","#38573f","#54343a","#4dae95",
                  "#1e7a8d","#acc1ab","#f4cc8f","#e2aa2d","#c35d32")

#tiff(file = "Figure 4.tiff", units = "mm", width = 175, height = 102, res = 300)
ggplot(data = plot_temp, aes(x = sample, y = relabund, fill = name)) + geom_col() + xlab("") + ylab("Relative abundance") +
  theme(legend.title = element_blank(), text = element_text(size = 10), axis.text.x = element_text(angle = -60, hjust = 0)) +
  theme(legend.position = "bottom", legend.box.spacing = margin(-5), legend.text = element_text(size = 7)) + 
  guides(fill = guide_legend(nrow = 3)) + scale_fill_manual(values = temp_palette) +
  theme(legend.key.size = unit(0.6,"line")) + theme(axis.text = element_text(color = "black")) + 
  facet_wrap(~comm, labeller = labels) + theme(strip.text = element_text(face = "italic", size = 11))
#dev.off()

rm(results, x, plot_temp, temp_palette)
################################################################################

# Principal coordinate analysis (figure 3b)
################################################################################
# make my the appropriate phyloseq objects
OTU = otu_table(relabund, taxa_are_rows = TRUE)
TAX = tax_table(as.matrix(taxonomy[,c("family","genus")]))
SAM = metadata
rownames(SAM) = SAM$name
SAM = sample_data(SAM)
PHY = phyloseq(OTU, TAX, SAM)
ord = ordinate(PHY, method = "PCoA", distance = "bray") # PCoA ordination of Bray-Curtis dissimilarity

# plot
plot_ordination(PHY, ord, type = "taxa", color = "genus")
scree = data.frame(num = 1:nrow(ord$values), value = ord$values$Relative_eig)
  ggplot(data = scree[1:20,], aes(x = num, y = value)) + geom_col()

# replicate the treatment 1 data and add a faceting variable - and very ugly renaming...
  temp = data.frame(ord$vectors[,1:4], metadata)
  temp2 = temp[which(temp$treatment == "Tr1" | temp$treatment == "Tr2"),]
  temp2$facet = rep("Late invasion", nrow(temp2))
  temp3 = temp[which(temp$treatment == "Tr1" | temp$treatment == "Tr3"),]
  temp3$facet = rep("Initial invasion", nrow(temp3))
  temp4 = temp[which(temp$treatment == "Tr1" | temp$treatment == "Tr4"),]
  temp4$facet = rep("T1 Control", nrow(temp4))
  temp5 = temp[which(temp$treatment == "Tr1" | temp$treatment == "Tr5"),]
  temp5$facet = rep("Early invasion", nrow(temp5))
  temp = rbind.data.frame(temp2,temp3,temp4,temp5)
  temp$facet = factor(temp$facet, levels = c("Initial invasion","Early invasion","Late invasion","T1 Control"))
  rm(temp2,temp3,temp4,temp5)
  
  temp$treatment[which(temp$treatment == "Tr1")] = "No Invader"
  temp$treatment[which(temp$treatment == "Tr2")] = "Late"
  temp$treatment[which(temp$treatment == "Tr3")] = "Initial"
  temp$treatment[which(temp$treatment == "Tr4")] = "T1 Control"
  temp$treatment[which(temp$treatment == "Tr5")] = "Early"

# Figure 3b
temp$invasion = sapply(temp$treatment, function(x){ if(x == "No Invader"){"Uninvaded"} else {"Invaded"} })
temp$long_comm = sapply(temp$community, function(x){ if(nchar(x) == 3){gsub("C","", x)} else {gsub("C","0", x)} })
#tiff("Figure3b.tiff", units="in", width=8, height=4.5, res=300)
ggplot(data = temp[-which(temp$facet == "T1 Control"),], aes(x = Axis.1, y = Axis.2, color = long_comm, shape = invasion)) + 
  geom_point(size = 2, alpha = 0.5) + facet_wrap(~facet) + theme(text = element_text(size = 12)) + 
  theme(strip.text.x = element_text(size = 13), axis.text = element_text(size = 7)) + 
  theme(axis.text = element_text(color = "black")) +
  xlab("Axis 1 (23.2%)") + ylab("Axis 2 (19.3%)") + labs(color = "Community", shape = "") +
  theme(legend.position = "bottom", legend.box.margin = margin(t = -2, unit = "mm"), 
    legend.key = element_blank(), legend.text = element_text(size = 10), legend.key.size = unit(0.5, "cm")) +
  guides(color = guide_legend(nrow = 2), shape = guide_legend(nrow = 2)) + 
  scale_color_manual(values = c('#73F399','#3cb44b','#ffe119','#4363d8','#f58231','#42d4f4','#f032e6',
                      '#a9a9a9','#dcbeff','#9A6324','#F7AF69','#800000','#e6194B','#000075','#469990'))
#dev.off()

################################################################################

# Compare the invasion treatments with the uninvaded controls in terms of community composition (beta-diversity)
################################################################################
# prune samples from treatments 1/2 that are very divergent in composition from the "average" sample
prunes = c("Tr1_C4I3b","Tr1_C9I3c","Tr1_C9I4a","Tr1_C9I4c","Tr1_C11I1a","Tr1_C11I1b","Tr1_C11I1c","Tr1_C11I2a","Tr1_C13I1a","Tr1_C13I1b","Tr1_C13I1c","Tr1_C13I2c",
              "Tr2_C4I3b","Tr2_C9I3c","Tr2_C9I4a","Tr2_C9I4c","Tr2_C11I1a","Tr2_C11I1b","Tr2_C11I1c","Tr2_C11I2a","Tr2_C13I1a","Tr2_C13I1b","Tr2_C13I1c","Tr2_C13I2c")

### pairwise PERMANOVA - is there a significant effect of invasion treatment on community composition relative to the uninvaded control
  # Late Invasion
  # make a pruned temporary version of relabund and metadata
  temp_relabund = relabund[,!(metadata$name %in% prunes)]
  temp_metadata = metadata[!(metadata$name %in% prunes),]
  # remove the invaders (to compare only the endemic community fraction)
  temp_relabund = temp_relabund[!(rownames(temp_relabund) %in% rownames(taxonomy)[which(taxonomy$invader != 0)]),] 
  temp_relabund = apply(temp_relabund, 2, function(x){x / sum(x)}) # reset relative abundances
  # just a single treatment at a time
  temp_metadata = temp_metadata[grep("Tr1|Tr2", colnames(temp_relabund)),]
  temp_relabund = temp_relabund[,grep("Tr1|Tr2", colnames(temp_relabund))]
  # PERMANOVA
  temp = temp_relabund %>% t() %>% vegdist(., index = "bray")
  adonis2(data = temp_metadata, formula = temp ~ treatment, permutations = 999, strata = temp_metadata$community)
  
  # Initial Invasion
  # make a pruned temporary version of relabund and metadata
  temp_relabund = relabund[,!(metadata$name %in% prunes)]
  temp_metadata = metadata[!(metadata$name %in% prunes),]
  # remove the invaders (to compare only the endemic community fraction)
  temp_relabund = temp_relabund[!(rownames(temp_relabund) %in% rownames(taxonomy)[which(taxonomy$invader != 0)]),] 
  temp_relabund = apply(temp_relabund, 2, function(x){x / sum(x)}) # reset relative abundances
  # just a single treatment at a time
  temp_metadata = temp_metadata[grep("Tr1|Tr3", colnames(temp_relabund)),]
  temp_relabund = temp_relabund[,grep("Tr1|Tr3", colnames(temp_relabund))]
  # PERMANOVA
  temp = temp_relabund %>% t() %>% vegdist(., index = "bray")
  adonis2(data = temp_metadata, formula = temp ~ treatment, permutations = 999, strata = temp_metadata$community)
  
  # Early Invasion
  # make a pruned temporary version of relabund and metadata
  temp_relabund = relabund[,!(metadata$name %in% prunes)]
  temp_metadata = metadata[!(metadata$name %in% prunes),]
  # remove the invaders (to compare only the endemic community fraction)
  temp_relabund = temp_relabund[!(rownames(temp_relabund) %in% rownames(taxonomy)[which(taxonomy$invader != 0)]),] 
  temp_relabund = apply(temp_relabund, 2, function(x){x / sum(x)}) # reset relative abundances
  # just a single treatment at a time
  temp_metadata = temp_metadata[grep("Tr1|Tr5", colnames(temp_relabund)),]
  temp_relabund = temp_relabund[,grep("Tr1|Tr5", colnames(temp_relabund))]
  # PERMANOVA
  temp = temp_relabund %>% t() %>% vegdist(., index = "bray")
  adonis2(data = temp_metadata, formula = temp ~ treatment, permutations = 999, strata = temp_metadata$community)


### Beta-diversity relative to uninvaded controls
# make a pruned temporary version of relabund and metadata
temp_relabund = relabund[,!(metadata$name %in% prunes)]
temp_metadata = metadata[!(metadata$name %in% prunes),]
# remove the invaders (to compare only the endemic community fraction)
temp_relabund = temp_relabund[!(rownames(temp_relabund) %in% rownames(taxonomy)[which(taxonomy$invader != 0)]),] 
temp_relabund = apply(temp_relabund, 2, function(x){x / sum(x)}) # reset relative abundances
  
# gather the data appropriately
index = paste(metadata$community, metadata$invader, sep = "") %>% unique()
test = lapply(index, function(x){
  
  # pull out the Treatment 1 data as the references
  tr1 = temp_relabund[,grep(substr(x,1,nchar(x)-2), temp_metadata$sample[temp_metadata$treatment == "Tr1"])]
  
  # for each treatment, pull out the data from the relevant community/invader and calculate bray-curtis dissimilarity
  lapply(c("Tr2","Tr3","Tr5"), function(y){
    
    # pull out the relevant data for a given treatment
    # issue here - a given treatment is not always present, but it doesn't cause the code to crash
    if(length(which(temp_metadata$treatment[grep(x, temp_metadata$sample)] == y)) != 0){
      trx = temp_relabund[,grep(x, temp_metadata$sample)[which(temp_metadata$treatment[grep(x, temp_metadata$sample)] == y)]] %>% 
        as.data.frame()
      
      # calculate bray-curtis dissimilarity
      temp = cbind.data.frame(trx, tr1) %>% t() %>% vegdist(., index = "bray") %>% as.matrix()
      
      # remove the excess data
      temp = temp[(ncol(trx)+1):nrow(temp), 1:ncol(trx)]
      
      # average richness
      rich = apply(tr1, 2, function(z){length(which(z > 0))}) %>% mean(., na.rm = TRUE)
      
      # average growth on spent medium
      growth = sapply(colnames(trx), function(z){ if(z %in% spent$name){spent$growth[spent$name %in% z]} else {NA} })
      
      # format that information nicely
      data.frame(comm_inv = x, treatment = y, avg = colMeans(as.data.frame(temp)), sd = apply(as.data.frame(temp), 2, sd), 
                 richness = rich, growth = growth)
      ###
      
    }
    
  }) %>% do.call(rbind.data.frame, .)
  
}) %>% do.call(rbind.data.frame, .)
test$comm = gsub("I1|I2|I4", "", test$comm_inv) %>% gsub("C","Community_",.)
test$invader = substr(test$comm_inv, nchar(test$comm_inv)-1, nchar(test$comm_inv))
test$treat = sapply(test$treatment, function(x){ if(x == "Tr2"){"Late"} else { if(x == "Tr3"){"Initial"} else {"Early"} } })

# bring in richness of the relevant invaded community
test$name = rownames(test)
test = merge(test, rich, by = "name")

# ANOVA comparing average dissimilarity between each invasion treatment relative to the uninvaded control communities
# Supplementary Table 3
test %>% group_by(treatment) %>% summarise(avg = mean(avg))
anova = aov(data = test, formula = avg ~ treat)
  summary(anova)
  leveneTest(data = test, avg ~ treat) # confirm homogeneity of variance
  qqPlot(anova)
  TukeyHSD(anova)
  
  anova = aov(data = test, formula = avg ~ treat*invader) # no significant effect of invader identity
  summary(anova)

# Supplementary Table 4
# ANCOVAs considering growth on spent media and pre-invasion community richness
anova = aov(data = test, formula = avg ~ treat + growth)
  summary(anova)
  qqPlot(anova)
anova = aov(data = test, formula = avg ~ treat + richness.y)  
  summary(anova)
  qqPlot(anova)

rm(temp,test,anova,index,temp_relabund,temp_metadata,prunes)
################################################################################

# how often did a successful invasion result in the loss of a community member?
################################################################################
### i.e., when an invader was successful, how often did it displace a community member versus just slotting in?
  # only look at this for the no-invader (T7) control and late invasion (T7) because that is a direct comparison of the same communities before and after invasion

# isolate the data by treatment
tr1 = relabund[,which(metadata$treatment == "Tr1")] # no invasion
tr2 = relabund[,which(metadata$treatment == "Tr2")] # late invasion (of the uninvaded samples)

# I need to line them up 1:1 btw treatments 1 & 2 and 4 & 5
tr1 = tr1[,gsub("Tr1_","",colnames(tr1)) %in% gsub("Tr2_","",colnames(tr2))]
tr2 = tr2[,gsub("Tr2_","",colnames(tr2)) %in% gsub("Tr1_","",colnames(tr1))]
  all(gsub("Tr2_","",colnames(tr2)) == gsub("Tr1_","",colnames(tr1))) # sanity check

# make them presence/absence
tr1[which(tr1 > 0)] = 1
tr2[which(tr2 > 0)] = 1

# for each sample, how many isolates were detected in the uninvaded samples but not in the invaded samples?
exclude = data.frame(
  sample = colnames(tr1),
  n_excl = sapply(1:ncol(tr1), function(x){ (!(rownames(tr1)[which(tr1[,x] == 1)] %in% rownames(tr2)[which(tr2[,x] == 1)])) %>% sum() }),
  n_change = sapply(1:ncol(tr1), function(x){ length(which(tr2[,x] == 1)) - length(which(tr1[,x] == 1)) }),
  inv_present = sapply(1:ncol(tr1), function(x){ rownames(tr2)[which(tr2[,x] == 1)] %in% 
      c("MEJ082","RMX3_1b","LMC-P-011_S130") %>% sum() }) )

# when an invader was present, how often did it result in exclusion of a resident community member?
length(which(exclude$n_excl[which(exclude$inv_present == 1)] > 0)) / length(which(exclude$inv_present == 1))

# when an invader failed to persist, how often did it result in the exclusion of a resident community member?
length(which(exclude$n_excl[which(exclude$inv_present == 0)] > 0)) / length(which(exclude$inv_present == 0))
################################################################################

### community members associated with invasion outcome ###
################################################################################
# for each invader, based on isolates present in the uninvaded T1, how often did the invader coexist alongside each isolate
# in the early treatment? (evaluate with Fisher's Exact test)

# get the uninvaded T1 control and early invasion samples
T1 = relabund[,grep("Tr4", colnames(relabund))]
  colnames(T1) = gsub("Tr4_", "", colnames(T1))
early = relabund[,grep("Tr5", colnames(relabund))]
  colnames(early) = gsub("Tr5_", "", colnames(early))

# subset to only shared samples
shared = intersect(colnames(T1), colnames(early))
early = early[,shared]
T1 = T1[,shared]
  T1 = T1[!(rowSums(T1) == 0),] # remove isolates that weren't detected

# convert to presence/absence
early[which(early > 0)] = 1
T1[which(T1 > 0)] = 1

# make a dataframe of invaders and community members, and if there was a significant association in invasion success with the 
# presence of the respective community member
contingency_results = lapply(c("I1","I2","I4"), function(x){
  
  invader = x # set the invader
  
  lapply(row.names(T1), function(y){ # for each community member...
  
  isolate = y # set the isolate
  
  # make a contingency table with:
  # rows: invasion success / failure
  # columns: given community member present / absent
  
    # index of which communities the given isolate was present in
    comm_index = sapply(T0$community[grep(isolate, T0$isolate)], function(z){grep(paste(z,"I", sep=""), colnames(T1))}) %>% unlist() %>% unique()
    
    # which communities was the isolate present or absent in?
    iso_present_index = names(which(T1[isolate, grep(invader, colnames(T1)[comm_index])] == 1))
    iso_absent_index = names(which(T1[isolate, grep(invader, colnames(T1)[comm_index])] == 0))
    
    # if both of those indexes have at least 3 entries, then:
    if(length(iso_present_index) >= 3 & length(iso_absent_index) >= 3){
      
      # make my contingency table
      contingency = data.frame(
        iso_present = c(
          # successful invasions with the isolate present
          sum(early[taxonomy$isolate[grep(invader, taxonomy$invader)], iso_present_index]),
          # failed invasions
          sum(early[taxonomy$isolate[grep(invader, taxonomy$invader)], iso_present_index] == 0) ),
        
        iso_absent = c(
          # successful invasions with the isolate present
          sum(early[taxonomy$isolate[grep(invader, taxonomy$invader)], iso_absent_index]),
          # failed invasions
          sum(early[taxonomy$isolate[grep(invader, taxonomy$invader)], iso_absent_index] == 0)
        ), 
        
        row.names = c("Successful invasion", "Failed invasion")
      )
      
      fisher = fisher.test(contingency)
      
      # and make a dataframe with invader/isolate info and p-value from Fisher's Exact Test
      data.frame(invader = invader, isolate = isolate, p = fisher$p.value)
      
      
    } else { # else: just print an empty dataframe with invader/isolate info
      
      data.frame(invader = invader, isolate = isolate, p = NA)
      
    }
    
  }) %>% do.call(rbind.data.frame, .)
  
}) %>% do.call(rbind.data.frame, .)

# remove pairs where there weren't enough samples to confidently perform the test
contingency_results = contingency_results[!(is.na(contingency_results$p)),]

# apply multiple test correction to the p-values
contingency_results$padjust = p.adjust(contingency_results$p, method = "BH")

# look at the contingency tables for each significant pair
significant = contingency_results[which(contingency_results$padjust < 0.1),]
significant$inv_tax = sapply(significant$invader, function(x){taxonomy$genus[grep(x, taxonomy$invader)]})
significant$iso_tax = sapply(significant$isolate, function(x){taxonomy$genus[grep(x, taxonomy$isolate)]}) 

  # code from above...
  x = 5
  isolate = significant$isolate[x]
  invader = significant$invader[x]
  comm_index = sapply(T0$community[grep(isolate, T0$isolate)], function(z){grep(paste(z,"I", sep=""), colnames(T1))}) %>% unlist() %>% unique()
  iso_present_index = names(which(T1[isolate, grep(invader, colnames(T1)[comm_index])] == 1))
  iso_absent_index = names(which(T1[isolate, grep(invader, colnames(T1)[comm_index])] == 0))
  contingency = data.frame(
    iso_present = c(
      # successful invasions with the isolate present
      sum(early[taxonomy$isolate[grep(invader, taxonomy$invader)], iso_present_index]),
      # failed invasions
      sum(early[taxonomy$isolate[grep(invader, taxonomy$invader)], iso_present_index] == 0) ),
    
    iso_absent = c(
      # successful invasions with the isolate present
      sum(early[taxonomy$isolate[grep(invader, taxonomy$invader)], iso_absent_index]),
      # failed invasions
      sum(early[taxonomy$isolate[grep(invader, taxonomy$invader)], iso_absent_index] == 0)
    ), 
    row.names = c("Successful invasion", "Failed invasion")
  )

  # use those tables to manually summarize if they were associated with invasion success or failure
  significant$outcome = c("resist","support","resist","resist","resist")

################################################################################
